# Supplementary material for: The methylome of the celiac intestinal epithelium harbours genotype-independent alterations in the HLA region
Source: Sci Rep. 2019 Feb 4;9:1298. doi: 10.1038/s41598-018-37746-6 (PMC6362130; doi:10.1038/s41598-018-37746-6)
Supplement: Supplementary file 2 — Supplementary Table S2 [file 41598_2018_37746_MOESM2_ESM.xlsx]

## Sheet: Epithelial cells
Table S1. Differentially Methylated Positions (DMPs)
	logFC	AveExpr	T	P.Value	adj.P.Val	B	distance	nearest Gene Symbol	distance	nearest TSS	nearest Transcript
cg08159663	-5.29857	-0.622004	-7.05352	1.3434e-08	0.00536481	6.91629	971	NLRC5	971	NLRC5	uc021tit.1
cg11758345	2.33773	-0.421521	6.6782	4.57655e-08	0.00750545	6.0981	23	TMEM105	23	TMEM105	uc002kad.2
cg02350535	3.73804	0.687754	6.53882	7.2259e-08	0.00750545	5.78961	0	FGFR3	2901	FGFR3	uc003gdt.1
cg24482350	3.7425	-1.03349	6.45506	9.51057e-08	0.00750545	5.60312	0	HMGCS2	1532	HMGCS2	uc001eid.3
cg02280309	3.83877	-1.00155	6.30772	1.54269e-07	0.00750545	5.27313	0	PKLR	167	PKLR	uc001fka.4
cg20219172	3.92819	0.112313	6.29663	1.59991e-07	0.00750545	5.2482	13431	SLC25A10	21005	SLC25A10	uc010wuu.3
cg02452639	3.45235	-1.64584	6.2641	1.78029e-07	0.00750545	5.17501	32365	MAB21L3	55850	MAB21L3	uc001egc.1
cg06854264	3.05599	-1.20463	6.25644	1.82567e-07	0.00750545	5.15775	0	C1orf106	626	C1orf106	uc001gvo.4
cg10904867	2.77437	-1.29082	6.23754	1.94264e-07	0.00750545	5.11514	643	MFRP	643	MFRP	uc001pwj.2
cg09321817	-5.14246	-0.349953	-6.21859	2.06738e-07	0.00750545	5.0724	0	HLA-DPA1	25	HLA-DPA1	uc010juk.3
cg16636204	2.53167	-0.794204	6.12874	2.7772e-07	0.00924217	4.86927	13514	SLC25A10	21088	SLC25A10	uc010wuu.3
cg21577626	1.88603	-0.81539	6.04263	3.68526e-07	0.0105121	4.67388	0	EPHB6	138	EPHB6	uc003wbv.3
cg14356799	-3.52722	-0.242495	-5.90226	5.84342e-07	0.0140335	4.35404	0	HLA-DPB1	641	HLA-DPB1	uc011dqn.2
cg03841376	2.40909	-0.943364	5.88256	6.23379e-07	0.0140335	4.30904	119	TMEM105	119	TMEM105	uc002kad.2
cg04044120	4.00401	-0.873261	5.81786	7.70843e-07	0.0140335	4.16102	0	DNAJB13	7392	DNAJB13	uc001ouo.3
cg01519299	2.38105	-1.66835	5.81289	7.83517e-07	0.0140335	4.14963	3245	PPARA	3245	PPARA	uc003bgw.1
cg26623266	1.58823	1.78742	5.8107	7.89159e-07	0.0140335	4.14462	0	ABCC3	10975	ABCC3	uc002isn.3
cg05139028	-2.43626	0.439865	-5.79815	8.22344e-07	0.0140335	4.11586	0	HLA-B	106	HLA-B	uc003nti.1
cg04093208	2.34579	0.551506	5.76356	9.21128e-07	0.0140335	4.03657	25470	LHFP	279108	NHLRC3	uc001uxc.4
cg05765580	-4.05293	1.30139	-5.76097	9.28989e-07	0.0140335	4.03062	0	NOS2	7183	NOS2	uc002gzu.3
cg19655032	2.34987	-0.923795	5.74929	9.65244e-07	0.0140335	4.00384	47920	RPUSD4	53443	RPUSD4	uc010sbl.2
cg04700814	2.68668	-0.220964	5.74344	9.83957e-07	0.0140335	3.9904	502	HEXIM1	502	HEXIM1	uc002iig.3
cg09937849	1.8445	-0.569664	5.70301	1.12339e-06	0.0154696	3.89757	0	RGS11	7195	RGS11	uc002cgi.1
cg02181920	-3.16536	-2.35234	-5.67239	1.24196e-06	0.0165323	3.8272	0	TAP1	504	TAP1	uc011dqi.2
cg21343189	1.78726	-0.42067	5.65706	1.30589e-06	0.0168226	3.79196	0	LDB3	15	LDB3	uc010qmm.2
cg07839457	-4.48099	-1.8133	-5.64261	1.36918e-06	0.0170867	3.75872	435	NLRC5	435	NLRC5	uc021tit.1
cg02286081	-3.85837	0.589205	-5.61032	1.52186e-06	0.0184166	3.6844	0	HLA-DPB1	137	HLA-DPB1	uc011dqn.2
cg15257078	3.60145	1.14783	5.57056	1.73334e-06	0.0203589	3.59282	0	AKR1B15	5829	AKR1B15	uc031szd.1
cg18263587	2.68343	0.168135	5.46479	2.44918e-06	0.0277875	3.34888	0	TOLLIP	2534	TOLLIP	uc001ltd.3
cg04178860	4.68666	2.88361	5.45789	2.50497e-06	0.0277875	3.33295	763	SDR42E1	763	SDR42E1	uc002fgu.3
cg07930587	-4.51305	1.79796	-5.42389	2.799e-06	0.0302099	3.25443	0	PSMB9	1627	PSMB9	uc011dqj.2
cg17628894	1.51652	-1.20783	5.40796	2.94822e-06	0.030983	3.21765	0	PIDD1	649	PIDD1	uc001lrl.1
cg08735211	-3.69943	0.274414	-5.37877	3.24264e-06	0.0324474	3.15019	0	HLA-DMA	240	HLA-DMA	uc003ocm.2
cg19356022	2.6203	-0.209375	5.3633	3.4103e-06	0.0324474	3.11444	0	SHC1	708	SHC1	uc001ffv.3
cg06471536	-3.25834	1.62223	-5.31071	4.0474e-06	0.0375886	2.99284	0	PREP	101153	PREP	uc003prc.3
cg14655590	2.71856	-1.19256	5.28735	4.36703e-06	0.0388635	2.93881	0	WNK2	103	WNK2	uc010mrd.1
cg13704531	2.03283	-1.37018	5.23191	5.22928e-06	0.0434323	2.81057	0	NCK2	45221	NCK2	uc002tdg.3
cg04742135	4.40406	0.857659	5.22608	5.32918e-06	0.0434323	2.79708	0	FGFR3	2938	FGFR3	uc003gdt.1
cg10287137	2.44277	-1.41203	5.20828	5.6463e-06	0.0442122	2.75589	287	P2RY2	287	P2RY2	uc001otj.4
cg02952809	2.79672	-0.971515	5.16218	6.55694e-06	0.0490689	2.64922	1172	HILPDA	1172	HILPDA	uc003vne.4
cg27040968	3.26963	0.131271	5.14984	6.82443e-06	0.0490689	2.62067	49540	BCL11B	49540	BCL11B	uc001yga.3
cg12083852	2.912	-1.09192	5.1473	6.88092e-06	0.0490689	2.61478	0	PI4KB	17503	PI4KB	uc001exr.3
cg07102380	2.74742	-1.00903	5.13217	7.22651e-06	0.0497564	2.57977	0	DIP2C	75450	MIR5699	uc010qaa.2

## Sheet: Immune cells
Table S1. Differentially Methylated Positions (DMPs)
	logFC	AveExpr	T	P.Value	adj.P.Val	B	distance	nearest Gene Symbol	distance	nearest TSS	nearest Transcript
cg24742349	2.88508	-3.92245	8.03266	5.74263e-10	0.000229329	11.6488	0	CAST	120	CAST	uc011cup.2
cg07094487	-2.58764	2.62258	-7.29131	6.20511e-09	0.000699899	9.64476	0	LRRC41	17394	LRRC41	uc001cpn.3
cg22608507	3.9151	-3.81094	7.25366	7.01047e-09	0.000699899	9.54118	0	VPS37B	1402	VPS37B	uc001udl.3
cg20851559	-4.93573	3.15368	-7.08955	1.19475e-08	0.000954235	9.08778	0	ZFAT	3507	ZFAT-AS1	uc003yus.1
cg06914048	2.37299	-3.67717	7.0131	1.53242e-08	0.00101994	8.8756	0	CABLES1	71268	TMEM241	uc002kue.3
cg06217245	3.01861	-2.91638	6.86144	2.5134e-08	0.00133248	8.45296	950	DYNLRB1	950	DYNLRB1	uc010zuk.2
cg09305161	2.11068	-0.0328927	6.81384	2.93633e-08	0.00133248	8.31988	0	PRDM1	4294	PRDM1	uc003pre.3
cg08611376	-4.53234	5.44968	-6.80697	3.00301e-08	0.00133248	8.30066	0	ZFAT	114	ZFAT-AS1	uc003yus.1
cg02587643	3.33776	-4.61325	6.66444	4.78744e-08	0.00191184	7.90087	0	CAST	572	CAST	uc011cup.2
cg27224718	-4.39151	5.10213	-6.55685	6.81107e-08	0.00226453	7.59802	0	ZFAT	4415	ZFAT-AS1	uc003yus.1
cg15244786	1.83184	-0.316021	6.52951	7.44993e-08	0.00226453	7.52093	0	HOXC4	1380	HOXC4	uc001sex.3
cg26272214	1.66457	-1.00269	6.37528	1.23578e-07	0.00240046	7.0851	0	BRINP2	106	BRINP2	uc001glg.3
cg06379368	-3.42025	3.13355	-6.23783	1.94074e-07	0.00287693	6.69554	0	OPCML	171254	OPCML	uc001qgu.3
cg02632229	2.38169	-3.64589	6.22294	2.03803e-07	0.00287693	6.65328	0	CAST	389	CAST	uc011cup.2
cg07170302	2.61636	1.09487	6.21583	2.08618e-07	0.00287693	6.6331	0	FXYD2	33	FXYD2	uc001prj.2
cg14557487	3.08708	-3.4606	6.16941	2.42985e-07	0.00323449	6.50127	0	TBR1	5279	TBR1	uc010foy.2
cg05132999	2.81002	0.289917	6.04238	3.6882e-07	0.00410603	6.14009	0	TTC39A	10	TTC39A	uc001cso.1
cg24415799	2.21598	-3.38138	5.99666	4.28591e-07	0.0045041	6.00995	59315	USP12	165061	USP12	uc001uqy.3
cg14427233	2.53366	-3.35379	5.98483	4.45566e-07	0.00456242	5.97628	6858	PRKD3	6858	PRKD3	uc002rqd.3
cg17763566	3.33638	1.60252	5.95953	4.84175e-07	0.00460364	5.90424	0	HLA-DPB2	3163	HLA-DPB2	uc003ocv.1
cg18556822	3.20314	-0.79478	5.92904	5.35152e-07	0.00487808	5.81741	0	NOSTRIN	8	NOSTRIN	uc002ueg.3
cg05226061	2.70933	-3.82259	5.92773	5.37469e-07	0.00487808	5.81367	0	PLXDC1	655	PLXDC1	uc002hrj.1
cg21318213	2.30313	-3.29106	5.89214	6.04075e-07	0.00529678	5.7123	0	NR2F2	201	NR2F2	uc010urj.2
cg24888814	2.60535	-0.371852	5.86379	6.62999e-07	0.00551595	5.63151	0	COPZ1	5056	COPZ1	uc001sfs.2
cg05654304	2.71749	-3.1732	5.75638	9.43088e-07	0.00710599	5.3254	0	VPS13D	28620	SNORA59B	uc001atz.1
cg16426764	2.68518	-2.74199	5.69078	1.16933e-06	0.00844769	5.13844	0	LHPP	61550	LHPP	uc001lhs.2
cg04994456	2.71423	-1.99636	5.64092	1.37681e-06	0.00931905	4.99632	0	RNF186	107	RNF186	uc001bcr.3
cg20430263	3.35982	2.11182	5.62386	1.45588e-06	0.00945339	4.94772	0	CUEDC1	4514	CUEDC1	uc002ive.2
cg02360367	2.34457	-0.835684	5.61055	1.52074e-06	0.00948907	4.90978	0	SKI	19892	SKI	uc001aja.4
cg11035271	2.58421	1.53823	5.60057	1.57124e-06	0.00965333	4.88134	0	SLC35G1	1003	SLC35G1	uc010qnw.2
cg02068356	2.58128	0.274797	5.58147	1.67255e-06	0.0101201	4.82694	42210	ROR1	42210	ROR1	uc001dbi.4
cg17196051	2.58108	-0.316738	5.55966	1.79628e-06	0.0107065	4.76479	211928	KCNU1	363729	KCNU1	uc003xjw.2
cg02909176	3.2534	-1.48623	5.55215	1.84092e-06	0.0107437	4.74341	0	ATP11A	13104	ATP11A	uc001vsm.1
cg24425727	2.91589	-1.86709	5.54897	1.86019e-06	0.0107437	4.73433	0	CDKN1A	59	CDKN1A	uc011dtq.2
cg13466988	2.55215	-1.20161	5.53458	1.94981e-06	0.0107437	4.69335	0	VPS13D	28757	SNORA59B	uc001atz.1
cg07608826	2.53255	0.529074	5.48865	2.26555e-06	0.0109416	4.56257	0	EXOC4	25522	EXOC4	uc011kpq.2
cg21563960	2.42144	-2.90102	5.48315	2.30665e-06	0.0109416	4.5469	6566	EIF2AK3	25521	TEX37	uc002stb.2
cg05408649	2.30981	-1.19538	5.4731	2.38356e-06	0.0109416	4.51831	0	HOXC4	1640	HOXC4	uc001sex.3
cg15974867	-2.65869	2.97938	-5.45339	2.54202e-06	0.0114061	4.46221	0	CCND1	8138	CCND1	uc001opa.3
cg02487331	2.81362	-2.3762	5.44074	2.64922e-06	0.0117026	4.4262	20597	NBPF13P	35459	NBPF13P	uc031poj.1
cg25402137	-1.98823	-0.853238	-5.41237	2.90612e-06	0.0119795	4.34549	0	ALDH3B1	5338	NDUFS8	uc010rpz.2
cg01146808	2.31966	-1.77119	5.41028	2.92603e-06	0.0119795	4.33954	0	PRDM1	4630	PRDM1	uc003pre.3
cg24514275	1.36095	0.0608581	5.40948	2.93364e-06	0.0119795	4.33727	0	PLAT	13557	PLAT	uc010lxf.1
cg24647820	3.1312	-0.522237	5.40279	2.99838e-06	0.0120948	4.31823	36354	DSP	36354	DSP	uc003mxp.1
cg27367170	2.11526	-1.69755	5.38184	3.2104e-06	0.0124603	4.25864	0	NET1	113	NET1	uc001iib.4
cg06942727	2.38443	0.568925	5.37947	3.23521e-06	0.0124603	4.25192	292395	MIR4432	292478	MIR4432	uc021vie.1
cg24068468	1.84192	-1.69974	5.37855	3.24498e-06	0.0124603	4.24929	0	NET1	20	NET1	uc001iib.4
cg22584207	1.80214	1.04306	5.37119	3.32374e-06	0.0125895	4.22837	39787	GSDMC	78479	GSDMC	uc003ysr.3
cg21119074	2.29736	-2.2768	5.36954	3.34169e-06	0.0125895	4.22367	0	MBOAT1	1039	MBOAT1	uc003ncx.2
cg23067082	1.5716	-2.27128	5.35921	3.45605e-06	0.012662	4.19432	79	MIR141	79	MIR141	uc009zfm.2
cg10034588	1.80959	2.20843	5.34042	3.67425e-06	0.0132703	4.1409	0	NMUR1	3125	NMUR1	uc002vry.4
cg11176095	2.86993	-3.70195	5.33923	3.68854e-06	0.0132703	4.13751	539	ADGRG6	539	ADGRG6	uc003qix.2
cg09799714	2.48392	-1.66614	5.29784	4.22052e-06	0.0143993	4.01993	0	PDZD3	500	PDZD3	uc001pwb.3
cg15694422	-1.77704	1.47842	-5.29337	4.28231e-06	0.0143993	4.00724	0	MGLL	18735	MGLL	uc003ejv.4
cg06236061	2.05675	-3.36829	5.28872	4.34751e-06	0.0143993	3.99405	0	GLTP	973	GLTP	uc001tpm.3
cg02487233	2.84001	0.864758	5.28763	4.36294e-06	0.0143993	3.99096	751	CD47	751	CD47	uc003dwt.1
cg18052606	1.96383	-2.78936	5.27951	4.47977e-06	0.014575	3.96789	0	MBNL2	1908	MBNL2	uc001vmz.4
cg08802652	1.9385	-0.312824	5.27533	4.54105e-06	0.014575	3.95603	0	SAYSD1	6335	SAYSD1	uc003ook.1
cg15544721	2.80777	0.48412	5.26797	4.6511e-06	0.014575	3.93512	256	PPP1R9A	256	PPP1R9A	uc003unp.3
cg17980364	2.94434	-0.567639	5.26661	4.67164e-06	0.014575	3.93128	643	TMEM135	643	TMEM135	uc001pcg.2
cg23513600	2.76232	1.57155	5.24967	4.93603e-06	0.0148209	3.88321	0	TNIK	6794	TNIK	uc003fhh.2
cg13458781	2.07338	-2.81016	5.23904	5.10958e-06	0.0150036	3.85304	0	ACOT11	171	FAM151A	uc001cxn.3
cg26075184	2.94797	-2.17351	5.2281	5.29431e-06	0.0152105	3.82202	10985	NKX2-3	10985	NKX2-3	uc009xwj.3
cg26559209	2.25524	-2.94508	5.15925	6.61952e-06	0.0175761	3.62689	25035	BEND7	25035	BEND7	uc001imm.2
cg01945624	-2.01519	0.421445	-5.15865	6.6323e-06	0.0175761	3.62521	0	SH3TC1	29	SH3TC1	uc003gky.3
cg06567722	2.35358	3.88956	5.11651	7.60241e-06	0.0186294	3.50592	0	PCID2	6013	PCID2	uc001vtb.3
cg05364072	2.55326	1.86269	5.11634	7.60644e-06	0.0186294	3.50546	0	MAP7D1	910	MAP7D1	uc001cad.3
cg20859933	2.79254	0.657552	5.11546	7.62817e-06	0.0186294	3.50297	3448	ZBTB44	3448	ZBTB44	uc001qfx.3
cg04083466	2.60807	1.53817	5.11465	7.64823e-06	0.0186294	3.50067	1193	SLC17A4	1193	SLC17A4	uc003nfe.3
cg13794839	2.74414	1.74439	5.11242	7.70357e-06	0.0186447	3.49437	0	RCOR1	81249	TRAF3	uc001ymc.2
cg02075142	2.55631	-1.3254	5.10601	7.8652e-06	0.018808	3.47623	1415	ADGRD1	1415	ADGRD1	uc001uit.4
cg14260004	2.82064	0.185744	5.09684	8.1019e-06	0.0192586	3.45031	41666	SIPA1L2	41666	SIPA1L2	uc001hvg.3
cg13859346	2.95408	0.233244	5.09353	8.1891e-06	0.0192586	3.44096	0	DIP2C	31399	DIP2C	uc009xhi.1
cg01971120	3.1492	-1.92657	5.09318	8.19833e-06	0.0192586	3.43997	0	RNU5F-1	488	SLC30A10	uc001hlu.1
cg14997942	2.95954	-0.220829	5.07896	8.58412e-06	0.0197414	3.39978	5168	DNAJC1	77736	MLLT10	uc001irb.3
cg11377136	2.38464	-4.03598	5.06668	8.93173e-06	0.0202661	3.36508	0	PKDREJ	257	PKDREJ	uc003bhh.3
cg14134256	2.20407	0.222147	5.0539	9.3084e-06	0.0206515	3.32897	0	AMOTL1	1370	AMOTL1	uc001pfb.3
cg07363137	1.84334	-1.67402	5.02647	1.01704e-05	0.0212644	3.25155	798	OTP	10783	OTP	uc003kfg.3
cg02894896	2.29502	-1.15785	5.02142	1.03374e-05	0.0212794	3.2373	0	BRF2	708	BRF2	uc003xkk.3
cg26094842	2.91827	1.47591	5.00867	1.07716e-05	0.0216186	3.20133	0	VTI1A	83017	MIR4295	uc021pyf.1
cg26049390	2.72499	-0.446782	5.00708	1.0827e-05	0.0216186	3.19684	31227	RDH10	59408	RDH10	uc003xzj.3
cg10033433	1.94882	-1.60543	5.00382	1.09414e-05	0.0217383	3.18766	110011	SHH	110011	SHH	uc003wmk.1
cg10205045	2.02453	-2.46539	5.00001	1.10766e-05	0.02179	3.17692	0	ANP32A	6453	MIR4312	uc021spk.1
cg20840540	-2.80269	3.37358	-4.98816	1.15079e-05	0.022274	3.14351	0	TRERF1	55248	TRERF1	uc003osb.2
cg10860819	2.03614	-1.05522	4.98516	1.16198e-05	0.022274	3.13505	0	LRRK2	468	LRRK2	uc001rmg.4
cg02458875	2.75733	-2.25829	4.98268	1.1713e-05	0.022274	3.12807	23045	BIN1	57087	BIN1	uc010yzf.2
cg13805537	2.3042	-3.69357	4.97419	1.20379e-05	0.0225694	3.10414	0	FAM102A	14798	FAM102A	uc004bsx.2
cg18362281	-1.95829	2.0154	-4.96029	1.25887e-05	0.0232882	3.06501	0	DNAJB6	448	DNAJB6	uc031szu.1
cg00688840	-2.08785	-1.56302	-4.95857	1.26588e-05	0.023296	3.06016	0	KIAA0125	7070	KIAA0125	uc001ysq.3
cg18055007	2.43265	-3.30418	4.95023	1.30032e-05	0.0234941	3.03668	130	CLIC1	186	DDAH2	uc003nwq.3
cg12590902	-2.08846	1.9248	-4.94423	1.32568e-05	0.0237129	3.01979	0	ERI3	46610	ERI3	uc010okv.2
cg17942750	3.00906	-0.590819	4.94103	1.33938e-05	0.0237722	3.0108	0	EHMT1	26052	EHMT1-IT1	uc010nco.3
cg24391989	1.97288	0.184867	4.93047	1.38568e-05	0.0238921	2.98107	0	OSBPL10	12608	ZNF860	uc011axg.2
cg18328965	1.85951	-2.73423	4.92603	1.4056e-05	0.0238921	2.96859	0	SCD	811	SCD	uc001kqy.3
cg06193232	1.4157	-0.924778	4.91457	1.45834e-05	0.0244694	2.93637	0	ERN1	46394	ERN1	uc002jdz.2
cg14773822	-2.06536	0.928376	-4.91449	1.45869e-05	0.0244694	2.93616	0	2016-09-09	77	2016-09-09	uc010dhd.3
cg02522906	2.32181	1.61937	4.91068	1.4767e-05	0.0244694	2.92543	52427	ATE1	92223	FGFR2	uc001lfn.5
cg17142134	2.99216	-0.713071	4.89408	1.55756e-05	0.0252394	2.8788	0	SLC2A2	125	SLC2A2	uc003fhe.1
cg09670127	1.94622	-0.434817	4.88378	1.60991e-05	0.0256139	2.84988	0	BCL11A	40521	BCL11A	uc002sad.1
cg27063572	2.89914	0.999948	4.88218	1.61824e-05	0.0256444	2.84536	20480	C11orf44	64876	C11orf44	uc031qfg.1
cg21155100	2.34143	0.887518	4.86749	1.69635e-05	0.0265658	2.80412	0	MAP3K1	36761	MAP3K1	uc003jqw.4
cg17829017	-2.76104	0.820955	-4.86207	1.72605e-05	0.0267864	2.78894	0	ZFAT-AS1	2223	ZFAT-AS1	uc003yus.1
cg26989053	2.54417	0.898996	4.86006	1.73723e-05	0.0267864	2.78329	0	PDXDC1	1327	NTAN1	uc002ddd.4
cg25784219	3.28235	-3.01438	4.84565	1.81935e-05	0.0273052	2.74288	0	FOSL2	249	FOSL2	uc010ymi.2
cg13779868	2.84238	-3.1696	4.84253	1.83764e-05	0.0273052	2.73413	0	NET1	76	NET1	uc001iib.4
cg05364508	2.63316	-3.67526	4.8411	1.84612e-05	0.0273052	2.7301	0	BMPR2	1366	BMPR2	uc002uze.3
cg19306640	1.76128	-2.09222	4.83406	1.8882e-05	0.0277222	2.71038	102	AQP8	102	AQP8	uc002doc.3
cg18136963	2.64316	-2.14909	4.83034	1.91081e-05	0.0277438	2.69997	0	FLJ46906	187	FLJ46906	uc003qia.1
cg01620701	-2.73474	2.58922	-4.82779	1.9265e-05	0.0277438	2.69282	2985	SNX33	11856	SNX33	uc002bav.3
cg20190922	2.43749	-0.422755	4.82722	1.93001e-05	0.0277438	2.69122	0	DAAM2	8652	DAAM2	uc003oox.3
cg18649438	2.26852	-3.2714	4.827	1.93136e-05	0.0277438	2.69061	0	NTRK1	295	INSRR	uc010pht.2
cg27100370	1.46	-1.61682	4.81737	1.99189e-05	0.0279152	2.66361	0	HMHA1	5978	HMHA1	uc002lrc.2
cg12306086	2.51669	2.84364	4.81491	2.00762e-05	0.0279152	2.65673	0	TET2	37305	TET2	uc003hxj.2
cg13781805	2.82601	-1.70266	4.81307	2.01946e-05	0.0279152	2.65158	11650	FMOD	22187	FMOD	uc001gzr.3
cg00780520	-2.50598	1.95189	-4.81259	2.0226e-05	0.0279152	2.65022	0	PVT1	345	MIR1204	uc022bbf.1
cg00549798	-1.42169	1.79509	-4.81075	2.03451e-05	0.0279152	2.64509	0	MKL1	45005	MKL1	uc003ayv.1
cg06972969	1.69479	-2.28766	4.8071	2.05841e-05	0.0279152	2.63487	683	PHYHIPL	683	PHYHIPL	uc001jkk.4
cg20865323	4.04354	-4.58508	4.80622	2.06424e-05	0.0279152	2.63239	0	PHACTR2	563	PHACTR2	uc003qjr.4
cg20555562	2.61082	0.211465	4.80456	2.07518e-05	0.0279152	2.62777	65360	TEX29	88939	TEX29	uc001vsa.3
cg00103806	3.30197	0.323322	4.80079	2.10036e-05	0.0280524	2.61722	499	ANKRD22	499	ANKRD22	uc001kfj.4
cg26319827	2.96275	1.06312	4.79365	2.1489e-05	0.0283929	2.59722	29635	KIAA0232	29635	KIAA0232	uc003gjq.4
cg22763593	2.50007	1.81895	4.79296	2.15364e-05	0.0283929	2.59529	0	MGAT5	113608	MGAT5	uc002ttw.4
cg16312609	2.13719	-0.258692	4.78863	2.18367e-05	0.028498	2.58318	387	MIR4708	452	MIR4708	uc021ruw.1
cg17292100	2.50272	-0.0206349	4.7862	2.20071e-05	0.028505	2.57638	0	SPAG1	64890	RNF19A	uc003yjj.1
cg25407528	2.54344	1.71028	4.77159	2.30587e-05	0.0290779	2.53553	0	SPTBN1	19050	SPTBN1	uc002rxy.3
cg04475936	2.33924	-0.791976	4.77029	2.31549e-05	0.0290779	2.53189	224890	IRX4	224890	IRX4	uc031siq.1
cg21658814	2.06873	-0.299525	4.76816	2.33131e-05	0.0291849	2.52593	61942	LOC643623	61942	LOC643623	uc021zeo.1
cg04705952	2.09551	1.59366	4.75694	2.41629e-05	0.0292906	2.4946	0	IGSF8	1718	IGSF8	uc001fva.3
cg09791673	2.7917	-0.267752	4.74855	2.4819e-05	0.0298534	2.47116	0	KIAA0754	1888	KIAA0754	uc009vvt.1
cg18423737	2.47761	0.521936	4.7444	2.51496e-05	0.0300037	2.45958	22990	SMAD7	22990	SMAD7	uc002ldg.3
cg14500070	2.23625	-0.0454348	4.74416	2.51694e-05	0.0300037	2.45889	0	ZBTB38	2117	ZBTB38	uc003ety.3
cg09586198	2.50232	2.43688	4.73176	2.61844e-05	0.0307119	2.42429	28354	KIAA0040	28354	KIAA0040	uc001gko.3
cg17821453	4.34119	1.12743	4.73128	2.62248e-05	0.0307119	2.42294	0	DAB1	3488	OMA1	uc001cyx.1
cg27581660	2.68736	0.651712	4.7271	2.6576e-05	0.0309793	2.4113	99255	EIF4E	120537	TSPAN5	uc003hub.3
cg20284937	2.57247	1.96608	4.72672	2.66083e-05	0.0309793	2.41024	0	RNF220	8599	MIR5584	uc031pmh.1
cg26474043	2.09714	-1.42508	4.721	2.70985e-05	0.0313709	2.39426	119	SH3TC2	119	SH3TC2	uc003lpp.1
cg26832294	2.30324	-2.89436	4.72096	2.71018e-05	0.0313709	2.39416	0	TNIP3	7145	TNIP3	uc010ing.3
cg22370252	2.63834	-2.59267	4.71202	2.78849e-05	0.0318168	2.36923	0	HOXC4	1370	HOXC4	uc001sex.3
cg01966665	2.3124	-0.90194	4.71133	2.79457e-05	0.0318168	2.36732	0	LYSMD1	992	LYSMD1	uc001ewy.3
cg07516196	2.57398	-1.18898	4.70874	2.81772e-05	0.0318328	2.3601	373	RNF39	373	RNF39	uc003npd.3
cg19794481	1.77717	-1.84895	4.70828	2.82183e-05	0.0318328	2.35883	18	MIR141	18	MIR141	uc009zfm.2
cg27307693	2.54232	1.82894	4.69759	2.91959e-05	0.0325677	2.32902	2273	USP8	2273	USP8	uc001zyk.1
cg01656750	2.17264	1.8707	4.69262	2.96611e-05	0.0327769	2.31519	0	KATNB1	1534	KATNB1	uc002eml.1
cg02361702	-1.65939	2.32935	-4.69202	2.97179e-05	0.0327769	2.31352	0	TMTC1	26259	TMTC1	uc001riy.3
cg08815745	2.07281	0.877358	4.68714	3.01834e-05	0.0329564	2.29991	0	C17orf96	2731	C17orf96	uc010wdq.2
cg05654197	1.22255	0.351127	4.68557	3.03342e-05	0.0329564	2.29555	108	ENPP7	108	ENPP7	uc002jxa.3
cg22451657	2.11093	-1.89088	4.68399	3.04875e-05	0.0329564	2.29114	0	PLEKHG5	603	PLEKHG5	uc001ano.1
cg08573038	2.04205	0.113605	4.67982	3.08942e-05	0.0331297	2.27954	0	GIT2	34890	GIT2	uc001tpq.2
cg07469445	2.37782	-2.51492	4.6779	3.10829e-05	0.0331679	2.27421	0	PRR26	11	PRR26	uc010qab.2
cg01462537	-3.14034	1.1015	-4.67631	3.12404e-05	0.0331801	2.26979	117521	PFKP	117521	PFKP	uc001igp.3
cg20676696	2.34963	-3.24868	4.6711	3.17624e-05	0.0334675	2.25529	0	GSTM2	198	GSTM2	uc001dyj.3
cg01396022	2.0797	-2.97056	4.66041	3.28607e-05	0.0340851	2.22554	321	CAMK1	321	CAMK1	uc003bst.3
cg08541642	2.56425	2.01759	4.65784	3.31301e-05	0.034154	2.21839	0	SYN2	25326	TIMP4	uc003bwo.3
cg17803965	1.72089	-1.04742	4.65381	3.35566e-05	0.0342011	2.2072	231	SPOCD1	231	SPOCD1	uc001bts.1
cg05854892	2.43922	0.169435	4.65369	3.35697e-05	0.0342011	2.20686	89071	LRRC28	89779	MEF2A	uc002bve.3
cg13107144	1.85152	1.08048	4.65366	3.35721e-05	0.0342011	2.20679	0	TPM1	12529	TPM1	uc010uif.2
cg20608294	2.63963	3.76747	4.64742	3.42441e-05	0.0343622	2.18945	0	NMUR1	5109	NMUR1	uc002vry.4
cg18592964	1.83209	-0.306551	4.6467	3.43225e-05	0.0343622	2.18745	0	CAST	12982	CAST	uc011cup.2
cg04537185	2.12772	0.0213645	4.64624	3.43733e-05	0.0343622	2.18615	0	TMPRSS3	308	TMPRSS3	uc002zaz.3
cg15772366	2.85116	-2.8888	4.64519	3.44882e-05	0.0343622	2.18323	0	TRAF3IP2	726	TRAF3IP2	uc003pvf.4
cg08993385	1.80509	-3.01315	4.64235	3.48003e-05	0.0343622	2.17535	0	SLC52A1	211	SLC52A1	uc002gao.4
cg14243817	2.0945	-0.497641	4.6346	3.56671e-05	0.0343622	2.15381	21502	NACC2	23652	UBAC1	uc004cgt.3
cg07672238	2.68317	-1.85227	4.6343	3.57004e-05	0.0343622	2.153	224966	IRX4	224966	IRX4	uc031siq.1
cg20933239	2.07809	-2.70214	4.63358	3.57822e-05	0.0343622	2.151	225087	IRX4	225087	IRX4	uc031siq.1
cg00857851	-2.76199	2.87041	-4.63201	3.59606e-05	0.0343622	2.14664	0	LPCAT1	26532	LPCAT1	uc003jcl.3
cg19664945	1.96603	-2.32495	4.62859	3.6354e-05	0.0343622	2.13712	172	GPR75	172	GPR75	uc002rxo.3
cg10061361	2.71142	-3.37112	4.62829	3.6388e-05	0.0343622	2.1363	0	TNIP3	7326	TNIP3	uc010ing.3
cg14675404	2.51258	0.201312	4.62795	3.64271e-05	0.0343622	2.13536	0	CELF5	18353	CELF5	uc002lxn.3
cg00775915	-2.8431	3.44857	-4.62787	3.64364e-05	0.0343622	2.13514	8129	PRKAR1B	20674	HRAT92	uc021zyh.1
cg19362874	1.9278	-1.26204	4.62524	3.67418e-05	0.0343622	2.12783	10562	RIPK1	10562	RIPK1	uc003muv.4
cg04618171	2.53949	-0.332278	4.62179	3.71455e-05	0.0345275	2.11827	0	HPCAL1	175	HPCAL1	uc031rnp.1
cg19204859	2.29085	-0.909343	4.62107	3.72307e-05	0.0345275	2.11627	0	CST7	3931	CST7	uc002wtx.2
cg24401737	2.84504	-1.59932	4.61611	3.78204e-05	0.0345275	2.10251	146	CASP10	146	CASP10	uc002uxi.1
cg02564259	2.09463	1.76873	4.61484	3.79731e-05	0.0345275	2.09899	0	SLC12A4	413	LCAT	uc002euy.1
cg01829342	2.72323	-0.201576	4.61433	3.80348e-05	0.0345275	2.09756	21509	FRMD6	34952	FRMD6	uc001wzg.3
cg07532405	-1.95725	1.04431	-4.61355	3.81291e-05	0.0345275	2.0954	85307	DAD1	109643	DAD1	uc001wgl.2
cg17858697	2.68686	0.375761	4.6114	3.83896e-05	0.0345275	2.08944	0	SFXN3	2452	SFXN3	uc010qpx.2
cg14861920	2.76854	1.05671	4.6107	3.84748e-05	0.0345275	2.0875	442668	ISX	442668	ISX	uc003anj.3
cg10094191	1.60361	-1.07711	4.60603	3.90485e-05	0.0347301	2.07454	187	ITLN1	187	ITLN1	uc001fxc.3
cg26551026	3.05535	0.563463	4.60398	3.93029e-05	0.0348787	2.06886	0	CABLES1	1965	CABLES1	uc002kuc.2
cg06436185	2.3095	-1.33611	4.60215	3.95321e-05	0.0350043	2.06377	0	PRKAG2	9001	PRKAG2	uc011kvl.2
cg13110574	2.59345	0.679177	4.59871	3.99641e-05	0.0352386	2.05426	42	SSR4P1	42	SSR4P1	uc011afn.2
cg09366969	1.73329	-2.61071	4.5925	4.07582e-05	0.0355384	2.03704	0	PDE4DIP	881	PDE4DIP	uc001emb.1
cg04191427	2.40508	-0.728266	4.59134	4.09084e-05	0.0355916	2.03382	0	RPTOR	89975	RPTOR	uc002jyu.1
cg17169037	2.01848	-0.450427	4.57867	4.25825e-05	0.0364917	1.99872	0	KDM2B	2766	KDM2B	uc001uas.3
cg22809920	1.76941	1.27982	4.57547	4.30152e-05	0.0367836	1.98987	0	MATN4	59	RBPJL	uc002xns.3
cg10186435	1.88346	-1.25922	4.56638	4.42697e-05	0.0368049	1.96471	0	STEAP1B	47461	STEAP1B	uc003svh.3
cg21483999	1.77911	-0.587225	4.56628	4.42835e-05	0.0368049	1.96444	0	GRAMD2	13761	GRAMD2	uc002atq.3
cg21272843	2.4246	0.719584	4.56605	4.4316e-05	0.0368049	1.9638	6887	GNLY	6887	GNLY	uc002sql.4
cg12984635	2.03577	-0.95173	4.56551	4.43912e-05	0.0368049	1.96232	0	ZNF575	679	ETHE1	uc002owp.3
cg04185123	2.21609	-1.15629	4.56408	4.45935e-05	0.0368328	1.95834	0	DPYSL3	21140	DPYSL3	uc003lon.1
cg12640049	2.22957	-0.718623	4.56374	4.46408e-05	0.0368328	1.95741	0	IGSF21	68862	IGSF21	uc001bau.2
cg26572452	-2.51291	2.05819	-4.55765	4.55087e-05	0.0368819	1.94056	1555	PVT1	47305	MIR1208	uc022bbk.1
cg20667575	1.63961	0.60545	4.55717	4.55767e-05	0.0368819	1.93925	301	ANKK1	301	ANKK1	uc001pny.3
cg08763886	2.01417	1.22324	4.55713	4.55838e-05	0.0368819	1.93911	16102	ADM	18383	ADM	uc001mil.1
cg16601359	2.27639	-1.65059	4.55695	4.56089e-05	0.0368819	1.93863	0	LOC100507424	9311	LOC100507424	uc021qtc.1
cg24216990	2.31243	-1.48111	4.55663	4.56554e-05	0.0368819	1.93774	1331	GUCA1A	1331	GUCA1A	uc003orx.3
cg13178361	2.50953	-1.1363	4.55557	4.58085e-05	0.0368819	1.93481	0	UAP1	1205	UAP1	uc001gce.4
cg26695909	2.37728	-1.43156	4.55225	4.62919e-05	0.0371961	1.92562	0	ZNF704	147145	ZNF704	uc003yby.2
cg16745604	2.33002	-0.845717	4.54803	4.69129e-05	0.0372413	1.91396	160	CASP10	160	CASP10	uc002uxi.1
cg20485758	2.58117	-0.724971	4.54668	4.71125e-05	0.0372413	1.91025	0	HFE	936	HFE	uc003nfx.1
cg24860589	3.30211	0.632215	4.5457	4.72585e-05	0.0372413	1.90754	0	APLP2	1442	APLP2	uc021qsg.1
cg00408776	1.63842	-0.194359	4.54373	4.75546e-05	0.0372413	1.90207	0	CLPTM1L	4402	CLPTM1L	uc003jcg.3
cg01977473	2.19958	-1.22238	4.54052	4.80376e-05	0.0374161	1.89323	0	GRAMD3	128	GRAMD3	uc011cwz.2
cg13475578	2.41934	-0.838644	4.53973	4.81585e-05	0.0374161	1.89103	0	ANKS1B	25	ANKS1B	uc001tgd.2
cg15039797	-2.33615	3.30854	-4.5365	4.86516e-05	0.0375302	1.88211	0	HIPK2	111671	CLEC2L	uc010lnd.3
cg02992647	2.81622	-0.072496	4.5363	4.86832e-05	0.0375302	1.88154	952	DDX52	952	DDX52	uc002hoh.2
cg00102731	2.25099	1.54556	4.53405	4.90289e-05	0.0375302	1.87535	0	EBF4	52045	CPXM1	uc002wgu.3
cg23793686	2.24897	0.036298	4.53315	4.91695e-05	0.0375302	1.87285	7797	SKOR1	21929	SKOR1	uc031qsn.1
cg15924102	2.89487	-0.243214	4.51995	5.12598e-05	0.038107	1.83641	6895	LINC01132	6895	LINC01132	uc001hwj.2
cg13132775	2.70396	2.52747	4.51983	5.12782e-05	0.038107	1.8361	750	HLA-DOA	750	HLA-DOA	uc003ocr.3
cg04895475	2.04067	0.887067	4.51978	5.12874e-05	0.038107	1.83594	26002	IGF2R	26002	IGF2R	uc003qta.3
cg21685808	1.85733	-2.91761	4.51888	5.14334e-05	0.038107	1.83345	0	CLIC5	1203	CLIC5	uc003oxu.4
cg25726549	2.34168	-0.521718	4.51805	5.1568e-05	0.0381163	1.83117	0	SCHIP1	94936	IQCJ-SCHIP1	uc010hvz.1
cg05568454	2.07698	0.255635	4.51762	5.16368e-05	0.0381163	1.83	0	MPPED2	34850	MPPED2	uc001msr.3
cg13976683	2.26654	-1.46165	4.51479	5.20999e-05	0.0383872	1.82218	0	HMGCS2	11	HMGCS2	uc001eid.3
cg02324432	-3.46395	3.62653	-4.51402	5.22264e-05	0.0384095	1.82006	0	KLHL2	997	KLHL2	uc003irc.3
cg06567596	-2.34062	2.352	-4.51072	5.27733e-05	0.0384141	1.81095	0	LMTK2	8736	BHLHA15	uc003upf.1
cg20015535	2.95581	-3.25282	4.50713	5.33729e-05	0.0386491	1.80106	0	EGLN1	65	EGLN1	uc001huu.3
cg22009751	2.52956	-0.133955	4.50529	5.36844e-05	0.0386978	1.79597	0	HDAC4	2221	MIR2467	uc021vzb.1
cg01433297	2.68661	-0.286113	4.50393	5.39145e-05	0.0387059	1.79222	0	SMOX	539	SMOX	uc002wko.2
cg21144158	-2.23283	2.67247	-4.50382	5.39324e-05	0.0387059	1.79193	0	NEAT1	20814	NEAT1	uc010rog.2
cg18213545	1.9434	-1.53851	4.50351	5.39863e-05	0.0387059	1.79106	0	CTNND1	165	CTNND1	uc001nli.4
cg23784132	2.55636	0.134154	4.50123	5.43754e-05	0.0388454	1.78477	0	TRIM15	1487	TRIM15	uc010jrx.3
cg02771240	1.86514	-2.49708	4.49959	5.4656e-05	0.0389761	1.78027	64552	HES1	64552	HES1	uc011bst.2
cg04275337	1.8749	-0.536049	4.49236	5.59143e-05	0.0394282	1.76035	0	SH3PXD2A	33818	NEURL1	uc021pxn.1
cg07622193	2.11154	-3.8628	4.49198	5.59812e-05	0.0394282	1.75931	823	DEDD2	20022	DEDD2	uc002osu.2
cg15377933	2.06652	-0.613427	4.48862	5.65778e-05	0.0396246	1.75003	0	TBC1D16	35350	TBC1D16	uc002jxg.2
cg05809947	1.63048	0.562099	4.48792	5.67018e-05	0.0396246	1.74811	0	CRYAA	1871	CRYAA	uc002zdd.1
cg20893838	1.88284	-0.641448	4.48706	5.68554e-05	0.0396246	1.74575	0	RREB1	36612	RREB1	uc003mxd.3
cg02574734	2.93373	-1.61139	4.48577	5.70871e-05	0.0397168	1.74219	9646	NHLH2	13980	NHLH2	uc009wgz.3
cg00686694	1.30037	0.888526	4.48111	5.79308e-05	0.0398383	1.72935	974	SH3BP2	974	SH3BP2	uc010icn.2
cg26979518	-2.98327	4.28256	-4.47857	5.83944e-05	0.0398624	1.72237	0	ITGA7	3060	METTL7B	uc010spr.2
cg21451869	-2.5109	-1.38884	-4.47423	5.91966e-05	0.0402723	1.71043	714	MMP9	714	MMP9	uc002xqz.3
cg23277830	-1.80397	2.5597	-4.47363	5.93089e-05	0.0402802	1.70877	0	LRRC47	8606	LRRC47	uc001akx.1
cg07843390	3.16246	-0.806009	4.47061	5.98758e-05	0.040394	1.70045	0	GNG7	64660	GADD45B	uc002lwc.1
cg25558087	1.91422	2.20639	4.47002	5.99861e-05	0.0403966	1.69884	1045	OGFOD3	13837	UTS2R	uc010wvl.2
cg16974190	-2.59252	3.73022	-4.46693	6.0571e-05	0.0405401	1.69035	2646	LOC407835	2646	LOC407835	uc003voo.3
cg14750778	2.48537	-3.07183	4.46378	6.11743e-05	0.0407009	1.68168	540	PIGS	540	PIGS	uc002hbo.2
cg01552748	2.65582	-1.46608	4.46337	6.12533e-05	0.0407009	1.68055	228931	TEX29	252510	TEX29	uc001vsa.3
cg06927323	2.84884	0.723231	4.46078	6.17549e-05	0.0409659	1.67341	881	TBX21	881	TBX21	uc002ilv.1
cg22247495	3.00182	0.553641	4.45878	6.21431e-05	0.0410139	1.66793	0	PRKAR1B	29186	HRAT92	uc021zyh.1
cg19608003	1.90043	0.534682	4.45582	6.27243e-05	0.0411984	1.65978	37515	NPEPL1	60654	NPEPL1	uc002xzp.3
cg24447866	2.26953	-0.539735	4.4513	6.36212e-05	0.0414869	1.64736	36	PDCD6IPP2	36	PDCD6IPP2	uc021sgt.1
cg19771748	2.20175	-0.170269	4.45115	6.36502e-05	0.0414869	1.64696	21042	C12orf49	43289	C12orf49	uc001tvz.1
cg20460166	2.00022	-0.685475	4.45054	6.37721e-05	0.0414869	1.64528	0	LRRC42	11202	LRRC42	uc001cwj.2
cg04510282	1.97105	-0.407831	4.44742	6.44004e-05	0.0415356	1.63671	44770	AP3B1	181192	TBCA	uc003kfh.1
cg16570917	1.8546	0.786855	4.44642	6.4603e-05	0.0415441	1.63396	483	PTPRF	483	PTPRF	uc001cjq.4
cg00770316	2.13118	-1.05031	4.44304	6.52922e-05	0.0418525	1.62467	675554	TEX41	834777	PABPC1P2	uc002twf.4
cg06906952	2.05793	-0.778777	4.44231	6.54426e-05	0.0418531	1.62266	9979	ZBTB18	14252	ZBTB18	uc001iae.4
cg03775372	1.84158	-1.21283	4.43614	6.67219e-05	0.0423512	1.60572	0	FRMD4A	184322	FRMD4A	uc001imt.1
cg22322562	1.9842	-0.70984	4.4335	6.72757e-05	0.0423512	1.59849	0	NRXN1	206	NRXN1	uc002rxa.4
cg15876825	2.217	-0.973327	4.43171	6.76555e-05	0.0423512	1.59356	0	VGLL4	5825	VGLL4	uc011aun.1
cg09754197	2.30546	0.455631	4.4317	6.76566e-05	0.0423512	1.59355	0	RREB1	4872	RREB1	uc003mxd.3
cg22659049	1.59723	-1.00481	4.42887	6.82597e-05	0.0423512	1.58578	0	LIMCH1	18146	LIMCH1	uc011byw.2
cg19697512	1.83442	0.316748	4.42863	6.83122e-05	0.0423512	1.58511	0	PPCDC	12908	PPCDC	uc002azo.3
cg04240583	2.17337	-1.35558	4.42722	6.86148e-05	0.0423512	1.58124	0	CGN	1443	CGN	uc009wmw.3
cg05284276	1.79636	-0.572352	4.42594	6.88899e-05	0.0423512	1.57774	0	ANXA8	2708	NPY4R	uc001jee.3
cg02710485	1.62007	0.65565	4.42584	6.89129e-05	0.0423512	1.57745	0	DMTN	46	DMTN	uc022asq.1
cg23771661	2.84586	-2.9956	4.42574	6.89336e-05	0.0423512	1.57718	585	B3GNT3	585	B3GNT3	uc002nhl.1
cg03190219	2.50918	-2.27476	4.42513	6.90658e-05	0.0423672	1.57551	18057	RNU6-16P	18057	RNU6-16P	uc031sws.1
cg01315067	2.19336	0.659483	4.42386	6.93417e-05	0.0424653	1.57202	0	PARG	51	NCOA4	uc009xoo.3
cg13475583	-2.47426	0.449797	-4.42274	6.95862e-05	0.0424653	1.56894	155925	TOMM20	174519	SNORA14B	uc001hwm.1
cg22413603	2.42034	-2.92855	4.42042	7.00933e-05	0.0424653	1.56259	95	MIR200C	95	MIR200C	uc001qsc.1
cg21917740	2.75735	-2.26444	4.41872	7.04684e-05	0.0425094	1.55792	129373	LINC00299	129373	LINC00299	uc010eww.2
cg12235260	2.67538	-0.253401	4.41764	7.07076e-05	0.0425252	1.55495	175	LINC00483	175	LINC00483	uc031rdf.1
cg08435674	1.87165	-2.22587	4.41345	7.16417e-05	0.0429576	1.54347	3831	C6orf222	3831	C6orf222	uc003oly.3
cg02851793	-2.48607	1.27197	-4.41024	7.23649e-05	0.0431869	1.53468	0	SRGN	2025	SRGN	uc001joz.3
cg21986821	2.64359	-0.325191	4.40804	7.28653e-05	0.0432049	1.52865	0	GPR108	2103	GPR108	uc010duv.3
cg10331073	1.92055	-1.94897	4.4067	7.31726e-05	0.0432049	1.52497	0	APBB1IP	22664	LINC00264	uc001ist.3
cg15720516	1.81485	1.61723	4.40607	7.33168e-05	0.0432049	1.52325	0	PRDX2	4789	PRDX2	uc002mvd.4
cg14368473	-2.08822	1.99939	-4.40588	7.336e-05	0.0432049	1.52273	3265	TRAF1	3265	TRAF1	uc010mvl.2
cg04096477	2.82303	0.0993985	4.40383	7.38319e-05	0.0432323	1.51712	0	RNF5	137	AGER	uc021yvm.1
cg10804656	2.02089	-2.45521	4.40128	7.44233e-05	0.0434511	1.51014	3045	COMMD3-BMI1	10912	SPAG6	uc001iri.3
cg09558069	2.63956	-1.12118	4.39701	7.54251e-05	0.0438437	1.49844	0	S100A5	2178	S100A6	uc001fbw.1
cg18199617	2.3734	-1.82763	4.39449	7.60242e-05	0.0441277	1.49152	97	HMGCS2	97	HMGCS2	uc001eid.3
cg10111599	-1.70543	1.45288	-4.39232	7.65413e-05	0.0443507	1.48559	0	MAFK	3082	MAFK	uc003skr.3
cg09481121	1.91336	-0.392874	4.39195	7.66305e-05	0.0443507	1.48457	232	CMYA5	232	CMYA5	uc003kgc.3
cg24899545	2.36815	-2.52925	4.38404	7.85489e-05	0.0450044	1.46294	0	RREB1	3980	RREB1	uc003mxd.3
cg10972932	1.92104	-0.124157	4.38317	7.87641e-05	0.0450385	1.46054	13176	HRASLS5	42980	HRASLS5	uc001nwy.2
cg21192370	2.33543	0.902521	4.37857	7.99041e-05	0.0453505	1.44797	275069	PSAT1	308019	PSAT1	uc004ala.3
cg04017102	1.50749	-0.954207	4.3784	7.99479e-05	0.0453505	1.44749	52932	NREP-AS1	90285	EPB41L4A-AS1	uc003kpq.2
cg22730327	2.28359	-0.25489	4.37588	8.0578e-05	0.0456431	1.44063	0	RASAL2	43	RASAL2	uc001glr.3
cg20059312	2.04217	-1.22227	4.37368	8.11347e-05	0.0458934	1.4346	0	NGEF	92	NGEF	uc002vts.2
cg25936358	1.41885	-1.44329	4.37255	8.14214e-05	0.0459037	1.43152	1124	ATP4B	10515	ATP4B	uc001vtz.3
cg13852084	-2.0818	2.03546	-4.3714	8.17158e-05	0.0459224	1.42836	0	HLA-DMA	1930	HLA-DMA	uc003ocm.2
cg25924274	2.09637	-2.25553	4.3708	8.18689e-05	0.0459224	1.42672	18835	RALB	32595	INHBB	uc002tmn.2
cg25046720	2.29115	-1.35257	4.37032	8.19909e-05	0.0459224	1.42542	9304	DCTD	36690	DCTD	uc003ivf.3
cg23603995	-5.19939	1.05931	-4.3665	8.29766e-05	0.0461993	1.41496	0	ARID1B	57950	ARID1B	uc003qqq.1
cg25318579	2.4639	0.642552	4.36647	8.29831e-05	0.0461993	1.4149	196642	LPP-AS2	199311	LPP	uc011bsg.2
cg27637303	2.32245	-1.26607	4.36342	8.37786e-05	0.0464675	1.40655	75295	INSIG2	82119	INSIG2	uc002tll.3
cg11581865	2.00341	-0.251762	4.35648	8.56132e-05	0.0472077	1.3876	2905	OAF	2905	OAF	uc001pxb.3
cg27565645	2.33172	-0.927609	4.3552	8.59564e-05	0.0472077	1.3841	450	BAX	450	BAX	uc002plf.1
cg08418670	1.90561	3.025	4.35438	8.61771e-05	0.0472077	1.38186	0	SH3GL1	25996	SH3GL1	uc002maj.3
cg00031708	2.92391	1.53954	4.34741	8.80724e-05	0.0476699	1.36283	0	FAM126A	2407	FAM126A	uc003svm.4
cg21646082	2.82377	-1.48067	4.34738	8.80788e-05	0.0476699	1.36276	0	CEP85	2241	SH3BGRL3	uc001blu.3
cg13940444	1.925	-0.885959	4.34689	8.82145e-05	0.0476699	1.36141	0	RARG	3184	RARG	uc001scd.3
cg09526685	2.33944	-1.72256	4.34413	8.89756e-05	0.0480161	1.3539	0	CYP4V2	624	CYP4V2	uc010ism.3
cg24045832	1.57599	1.44842	4.34289	8.93211e-05	0.0480739	1.35051	1806	MIR212	1806	MIR212	uc010vqu.1
cg08836542	2.19663	-1.04175	4.3402	9.00732e-05	0.0482889	1.34318	0	FOSL2	251	FOSL2	uc010ymi.2
cg24348573	3.01469	-2.17243	4.34016	9.00856e-05	0.0482889	1.34306	236	IL15RA	236	IL15RA	uc001iiw.3
cg08643131	1.86635	-1.31953	4.33742	9.0858e-05	0.0483245	1.33559	0	MUM1	171	MUM1	uc002lsb.2
cg11239720	1.82301	-0.92613	4.33742	9.08596e-05	0.0483245	1.33557	274993	FBXW7	285239	GATB	uc003iml.3
cg22601415	2.26188	-0.0771295	4.33701	9.09735e-05	0.0483245	1.33448	0	ANK3	165	ANK3	uc001jkw.3
cg09190795	1.91003	1.01006	4.33483	9.15937e-05	0.0483245	1.32853	0	CAPN15	143	MIR5587	uc031qun.1
cg25969984	2.1133	-0.209093	4.33421	9.17732e-05	0.0483245	1.32682	2605	ERICH1	2605	ERICH1	uc003wph.3
cg09655403	1.801	-1.05668	4.33395	9.18461e-05	0.0483245	1.32613	162	CMYA5	162	CMYA5	uc003kgc.3
cg26620900	2.87734	2.21307	4.33046	9.28517e-05	0.0487252	1.3166	5168	SMIM2-IT1	16920	SMIM2-IT1	uc031qlj.1
cg12179154	-1.99018	1.78646	-4.32385	9.47822e-05	0.0493591	1.2986	4573	GALNT1	4573	GALNT1	uc002kyz.4
cg21458721	-3.0751	3.31451	-4.3186	9.63454e-05	0.0498361	1.28429	0	SNX8	12488	NUDT1	uc003slu.1
