# Supplementary material for: The methylome of the celiac intestinal epithelium harbours genotype-independent alterations in the HLA region
Source: Sci Rep. 2019 Feb 4;9:1298. doi: 10.1038/s41598-018-37746-6 (PMC6362130; doi:10.1038/s41598-018-37746-6)
Supplement: Supplementary file 3 — Supplementary Table S3 [file 41598_2018_37746_MOESM3_ESM.xlsx]

## Sheet: Epithelial
Table S2. Gene expression data (normalized counts)
GENE	C214026_326	C214028_326	C214047_326	C214112_326	C214113_326	C214027_326	C214032_326	C214042_326	C214048_326	C214054_326	C214059_326	C214077_326	D214023_326	D214046_326	D214053_326	D214102_326	D214105_326	D214024_326	D214035_326	D214041_326	D214089_326	D214091_326
ARID1B	10.137	10.4767	9.67066	10.2644	10.2644	10.3106	10.5953	10.1674	10.1059	10.2119	10.4083	9.73978	9.87498	10.2444	10.1649	10.4909	10.1215	10.4998	10.1111	10.314	10.4625	10.4367
ATE1	8.55075	9.01959	8.7039	8.74819	8.72792	8.85487	9.03342	8.89178	8.55075	8.30834	8.94837	8.20457	8.67243	8.74483	8.97154	8.66178	8.03342	8.66534	8.66534	8.37938	8.76487	8.80735
C12orf49	8.3966	7.96	9.17742	8.74147	8.54303	8.54689	9.11634	8.52356	8.57365	8.53916	8.76487	9.07682	8.13955	8.38802	8.80735	8.40514	8.57743	8.04985	8.65821	8.69	8.42626	8.44708
CABLES1	7.75489	7.01123	7.7211	6.80735	7.65105	7.85798	8.02791	7.33985	7.81378	7.03342	7.82655	7.42626	6.70044	7.25739	6.64386	6.22882	6.22882	7.47573	7.25739	7.64386	8.00562	7.88874
CASP10	10.3565	10.2444	10.1699	9.96723	9.94544	10.2192	10.9993	10.4686	10.716	10.7952	10.3641	9.66888	9.85331	10.764	11.0647	11.2773	10.8941	11.8607	10.9665	10.9737	11.8688	12.0961
CAST	11.332	11.4294	11.3309	11.4419	11.5367	11.6821	11.8842	11.8727	11.5575	11.7507	11.8082	11.4553	11.6147	11.7764	11.9841	11.8162	12.0238	12.1248	11.9708	11.865	12.1494	12.2764
CDKN1A	12.4263	11.8788	11.8214	12.1802	12.6089	12.775	13.5619	13.6014	12.9717	12.5838	12.812	12.711	12.1219	11.7883	12.3214	12.3146	12.5469	13.3602	13.3894	13.293	13.3859	13.611
COPZ1	11.2814	11.041	11.2246	11.1706	11.2662	11.0961	11.0908	10.9636	11.1599	11.2935	11.2633	11.0505	11.255	11.5555	11.2509	11.4315	11.2923	11.0661	11.0147	11.2615	11.062	10.9256
CUEDC1	5.20945	4.90689	4	4.90689	1	5	4.9542	4.08746	3.70044	4.24793	4.58496	5.58496	3.80735	3.70044	4	3.45943	4	3.45943	4.24793	3.32193	5.2854	2
DAB1	8.90087	9.31288	8.62936	8.55842	9.10852	9.0954	9.86573	9.67066	9.02237	9.41363	9.47776	7.47573	8.38802	9.53138	9.20701	8.78463	8.41363	10.3652	9.89178	9.80896	9.57554	9.89482
DNAJB13	3.80735	0	2.80735	2	0	3.80735	3.32193	0	1	0	2.32193	0	1	0	1	2.80735	1	1	3.32193	1.58496	2.80735	0
DNAJC1	8.6865	8.91588	8.47168	8.87036	9.16239	8.9629	9.39017	9.2503	9.3837	9.23362	9.0634	9.03067	8.78136	8.70044	9.02791	9.28771	8.51964	9.34651	9.45327	9.26913	9.53916	9.69
EHF	8.19967	8.95128	9.68825	8.19476	8.50779	9.08481	8.58496	8.98014	9.00282	9.91886	9.19229	9.50184	10.2288	9.95128	9.61655	9.8857	10.6891	10.0954	9.56986	9.49985	10.1536	9.50184
FGFR3	9.90238	9.98584	8.24793	9.91886	10.2288	10.8345	11.0021	11.2656	10.255	9.57365	10.9418	10.0224	9.69174	9.39874	9.33092	9.19229	9.08481	11.2402	9.36194	10.5859	10.4157	10.6926
FXYD2	1	1	1	2	1	2.32193	0	0	2.58496	0	0	0	1.58496	1	3.45943	2.32193	0	0	0	0	2.32193	0
HLA-B	14.832	15.7256	13.6176	14.4408	15.0299	14.2996	14.4366	15.0204	16.316	16.0114	13.9595	13.2429	15.5814	15.7475	16.114	15.0875	15.7795	16.2957	15.5942	15.8356	17.2671	16.9899
HLA-DPB2	2	1	1	1	1	5.04439	2	0	1	4.08746	0	1	2.32193	1	4.39232	2.80735	0	4.08746	2	3	4.70044	2
HLA-DPA1	10.3987	11.4737	9.15735	7.9542	10.3487	10.2058	10.5108	5.9542	10.8001	11.6262	6.42626	3.90689	11.0987	11.1548	11.7879	11.9862	11.9429	11.421	11.2946	11.6101	11.4605	12.3284
HLA-DPB1	8.13443	10.4512	7.65821	8.02791	9.08746	9.0607	9.5157	4.70044	10.4471	11.3432	5.90689	4.9542	10.0967	9.97585	10.7649	10.8688	10.9352	10.7977	10.4959	10.4909	11.4543	11.7599
IL15RA	6.62936	7.6865	6.80735	5.55459	7.32193	6.96578	7.05528	6.64386	7.67243	7.96578	6.98868	5.9542	7.76818	7.63662	8.11894	8.7039	7.99435	8.67596	7.65105	8.34873	8.80735	8.59991
LHFP	2.32193	1.58496	1	1	1	0	0	0	0	0	0	0	2	1.58496	1.58496	1.58496	0	0	0	0	0	1
LIG4	6.85798	7.73471	7.87036	6.79442	7	7.61471	6.2854	7.01123	6.20945	5.12928	6.02237	6.71425	6.55459	6.61471	7.21917	7.01123	6.90689	7.33092	6.89482	6.20945	6.49185	6.65821
LINC00483	9.51767	9.39017	9.33316	9.49386	10.0028	10.268	10.2119	10.5048	9.76818	9.64024	10.6046	9.07948	9.40939	9.09276	9.40727	9.61102	9.02791	10.4051	10.5831	10.0566	9.94837	9.98442
MAP7D1	8.97154	9.13955	8.49185	9.52356	9.64205	9.29921	10.1737	9.92035	10.3219	9.93664	9.49985	9.73132	9.12412	9.03067	9.69697	9.56986	9.37504	9.81218	9.71425	9.96	10.8424	10.3117
NEDD1	6.53916	6.85798	6.52356	5.97728	6.58496	6.75489	5.55459	6.08746	5.70044	5.58496	6.02237	6.64386	7.21917	6.9542	8.03892	7.69349	7.08746	6.88264	6.18982	6.20945	7.09803	7.06609
NLRC5	9.5157	11.8443	8.37938	7.42626	9.98584	9.46964	7.79442	8.54303	11.8013	11.8182	9.65464	9.05528	11.8595	11.9748	11.7013	12.0987	12.2712	13.0679	10.0634	12.5438	13.2857	12.842
PFKP	11.6755	11.1053	11.1762	10.9001	11.6257	11.6961	12.2903	12.1969	12.0505	11.84	11.6636	11.6555	10.8082	10.8819	11.4808	11.8769	11.6384	12.3851	12.2524	12.2776	12.3523	12.515
PKLR	6.87036	5.97728	7.07682	8.24317	6.64386	7.2854	8.91588	8.11374	6.96578	6.22882	8.23362	7.87652	5.72792	5.08746	5.58496	4.24793	4.80735	6.84549	6.33985	5.9542	4.64386	6.35755
PRDM1	7.7211	8.18982	7.8009	6.47573	7.54689	7.26679	6.72792	6.94251	7.20945	7.40088	5.61471	7.49985	7.88874	8.90087	8.90689	9.40727	9.52552	9.26444	6.62936	8.63662	9.18488	9.61839
PSMB9	8.56224	9.80413	9.19722	8.26209	9.1267	8.65105	9.30834	8.14466	10.7415	10.6484	9.21917	7.67948	10.1319	10.6777	10.722	10.3987	10.4574	10.6073	9.79604	10.9744	10.8857	10.4419
PVT1	5.35755	8.02237	3.45943	4.32193	3.45943	7.43463	0	3.80735	5.12928	6.22882	3.45943	6.39232	5.97728	7.65821	8.03342	6.56986	7.8009	6.98868	3.32193	5.61471	7.10852	5.32193
RARG	2	2	2	1.58496	4	3.16993	0	1.58496	0	1.58496	2	0	2.58496	2	3.58496	2.32193	3.70044	2.32193	1	2	5.45943	3.16993
RNF220	8.56986	8.62936	8.84235	9.25974	8.87958	8.67596	9.24317	9.11114	9.44915	8.8392	9.29921	8.60733	8.72792	9.02514	8.68299	8.92184	8.72792	8.93074	9.05528	8.74147	9.03892	9.37069
RNF39	2	1	1	1	1.58496	2.32193	1.58496	4.39232	1	0	1.58496	4.90689	1	1	1	2.58496	1	3.80735	2.32193	2.32193	4.64386	3.16993
SDR42E1	8.92481	9.26679	9.18982	8.86109	9.10852	9.56605	9.96145	9.73302	9.46352	8.81378	9.87191	8.8857	8.98584	9.01959	8.59619	8.32643	8.93958	9.36194	9.23601	9.35975	8.52748	9.14466
SMOX	7.78136	8.16491	7.61471	8.46761	9.41151	8.92481	10.043	10.0307	9.36851	9.48985	9.11114	9.89936	8.03892	8.38802	8.64746	8.87652	7.42626	9.18239	10.3859	9.31741	9.15735	9.20457
SRGN	5	5.70044	3.16993	5.2854	5.2854	4.70044	3.32193	1.58496	5.88264	4.45943	0	4.39232	6.44294	6.79442	6.75489	6.55459	4.90689	4.64386	3.70044	5.04439	6.20945	7
TAP1	10.7507	12.103	10.5018	10.2033	11.2503	10.764	11.3761	10.5803	12.7987	12.9771	11.1039	9.96578	12.4453	12.9764	13.0369	12.9352	13.2359	13.416	11.9095	13.2848	13.5777	13.2986
TMEM105	3.16993	2	3.70044	3.32193	4.64386	3.58496	3.80735	5.16993	3.90689	4.90689	5.39232	5.20945	2.80735	3	2.80735	3	4.64386	4.32193	3.70044	5.08746	3.58496	5.04439
TOLLIP	9.29921	8.17493	9.14975	9.54303	9.43254	9.03617	10.137	9.55651	9.46964	8.74147	9.62753	9.0954	8.46352	8.22882	8.8009	9.2503	8.87652	9.2384	9.94691	9.29002	9.48784	9.15228
TRIM15	9.26679	9.85643	9.40088	10.2384	10.2877	10.8154	11.2485	11.5897	10.8455	10.9462	10.8811	10.1972	10.0224	10.2703	10.6698	10.7065	10.8494	11.8435	10.9031	11.7781	12.0475	11.9755
XXbac-BPG248L24.12	3.90689	5.2854	1.58496	0	1	2	1	1	4.39232	2.32193	1.58496	2.32193	4.08746	3.70044	5	2.58496	5.49185	5.88264	1	4	6.37504	5.49185
ZBTB38	9.41996	9.98584	9.54496	9.94398	9.72451	9.07948	9.48985	9.79279	9.10852	9.01402	9.20701	9.29692	9.62205	9.76155	10.2574	10.7969	9.83131	9.53722	9.72281	9.09803	9.27845	9.35094
ZFAT	6.91886	7.2384	6.58496	6.64386	7.17991	6.67243	6.64386	6.75489	6.16993	6.98868	6.33985	5.97728	6.76818	7.20945	7.18982	8.12928	6.91886	7.21917	6.26679	6.75489	7.54689	7.26679

## Sheet: Immune
Table S2. Gene expression data (normalized counts)
GENE	C214026_45	C214028_45	C214047_45	C214112_45	C214113_45	D214023_45	D214046_45	D214053_45	D214102_45	D214105_45	D214058_45	D215025_45
ARID1B	9.73132	10.1059	9.2503	9.83289	9.22159	9.97298	10.1098	9.63118	10.2384	10.3587	9.71253	9.91737
ATE1	7.96	8.71425	8.65821	8.02237	8.2384	8.3443	8.74147	8.69349	8.37938	8.64386	8.25739	8.38802
C12orf49	8.55459	8.81378	8.93664	9.02514	9.18488	8.81378	9.18488	9.04712	8.9542	9.00562	8.90388	8.93958
CABLES1	6.59991	3.80735	6.72792	7.39232	6.55459	6.24793	6.20945	6.61471	5.39232	5.2854	6.90689	6.26679
CASP10	9.29921	8.51964	9	8.62936	8.92184	7.87652	8.36632	8.66178	9.29692	8.61471	8.33539	8.27612
CAST	10.2668	10.2738	10.4429	10.1421	10.0444	10.0307	10.3945	10.0848	10.1189	10.7549	9.81218	10.0607
CDKN1A	10.9144	8.76818	10.1215	10.2923	9.94398	9.76653	9.64205	9.83131	9.71425	10.1293	10.6211	10.1447
COPZ1	11.1762	10.9979	11.4014	11.5328	11.1202	11.446	11.3399	11.4599	11.3117	11.3287	11.4142	11.3276
CUEDC1	3	0	3.70044	4.24793	3	2.80735	1	1.58496	1.58496	2.32193	4	1
DAB1	7.04439	5.90689	6.75489	5.75489	5.49185	5.52356	6.93074	6.61471	5.20945	5.97728	7.33985	5.85798
DNAJB13	2	0	2.32193	0	0	1	0	1	1	0	0	0
DNAJC1	8.0607	8.52748	7.69349	8.2384	8.17493	8.2384	7.76155	7.97728	8.07682	7.96	8.01681	8.34873
EHF	6.39232	4.52356	9.01123	7.33092	5.80735	7.04439	6.58496	6.02237	6.70044	8.38802	6.58496	6.06609
FGFR3	8.48784	6.2854	7.47573	7.80735	6.33985	6.53916	6.9542	6.91886	6.33985	6.2854	8.20945	7.65105
FXYD2	1.58496	0	1.58496	1.58496	1	0	1	1	1	2	3.16993	0
HLA-B	15.0659	15.2252	13.5732	14.1983	13.6845	15.403	15.3332	15.6114	14.1853	15.007	15.0724	14.5522
HLA-DPB2	1.58496	2.58496	3	0	1	0	1	1	3.32193	0	0	0
HLA-DPA1	11.4939	10.5746	9.69349	9.48583	9.7879	11.3723	10.4808	11.0238	11.5162	10.5736	10.7013	10.0701
HLA-DPB1	9.70217	9.90087	8.13955	9.01681	8.71425	10.4717	9.60363	10.2773	10.5575	10.0112	9.10591	8.02791
IL15RA	6.14975	6.52356	5.67243	6.20945	6.12928	7.10852	6.56986	6.56986	7.05528	6.88264	6.56986	5.97728
LHFP	2	0	1	1	1	0	0	1	1.58496	0	0	1
LIG4	6.04439	7.57743	7.26679	6.32193	7.18982	6.75489	7.52356	7.56224	6.98868	7.16993	6.91886	6.6865
LINC00483	7.37504	5.88264	7.59991	7.05528	6.72792	6.40939	6.12928	6.04439	6.02237	6.12928	6.83289	6.50779
MAP7D1	9.69174	9.79766	8.49586	9.51767	9.22882	9.79116	9.46352	9.23362	9.56415	9.57554	9.39232	9.52748
NEDD1	7.52356	8.07682	7.36632	7.32193	7.82655	7.78136	8.29921	8.36632	7.85798	7.69349	7.7879	7.60733
NLRC5	10.7194	11.8082	8.93074	9.62388	9.7879	11.2889	11.703	10.9571	11.3247	11.8653	11.8082	11.4089
PFKP	10.5098	9.67066	9.82972	9.58871	9.5812	10.0607	9.7039	9.92035	9.91289	10.29	10.421	9.98442
PKLR	5.55459	0	5.24793	6	2	3.45943	2.58496	2.32193	1	2.32193	5.08746	4.58496
PRDM1	9.9629	10.3966	8.72792	8.78136	8.90388	9.71081	9.78953	9.23362	9.44294	9.80574	9.11114	8.86109
PSMB9	8.99152	9.67596	9.15987	8.93074	9.13443	9.95128	9.87652	10.0168	9.75154	9.73132	10.2923	9.84706
PVT1	9.59432	10.1421	10.3049	10.8849	10.8634	8.95128	10.6138	9.78463	11.1351	11.3231	10.9315	10.5575
RARG	5.16993	3.80735	5.08746	5.12928	5	4.52356	2.32193	3.70044	3.32193	4.24793	4.08746	5.20945
RNF220	8.93958	8.85798	8.45121	8.68299	8.69697	9.3015	8.77808	8.90689	8.57365	8.70044	9.03342	9.0634
RNF39	0	0	1.58496	0	0	0	0	0	0	0	0	0
SDR42E1	7.64386	7.14975	7.98299	7.42626	6.96578	6.67243	6.80735	6.02237	7.56986	6.71425	6.33985	7.17991
SMOX	7.04439	5.24793	5.64386	7.06609	6.24793	5.75489	6.14975	6.33985	6	4.90689	6.16993	6.50779
SRGN	11.0505	11.3869	11.4727	11.2709	11.9355	10.8819	10.9159	11.5594	10.7756	10.3174	10.8595	10.5878
TAP1	11.0614	11.5068	10.1599	10.3934	10.6777	11.9819	11.7748	12.0678	11.7474	11.842	11.8834	11.3146
TMEM105	2.32193	0	0	1.58496	0	0	1	1.58496	1	1	3.58496	0
TOLLIP	8.49185	7.26679	8.10852	8.65821	7.97728	8.33092	7.70736	8.27146	8.02237	8.15987	8.15482	8.09276
TRIM15	7.84549	6.26679	7.19967	8.20945	7.3837	7.7211	7.63662	8.01123	7.60733	8.04985	8.46352	7.53138
XXbac-BPG248L24.12	5.55459	5.39232	3.16993	0	2	4.16993	4.9542	5.61471	1	4.24793	4.58496	1.58496
ZBTB38	10.4252	11.1453	10.7814	10.4429	10.4929	10.8502	10.9091	10.7499	10.676	10.611	9.66356	9.89026
ZFAT	7.25739	7.03342	6.39232	7.01123	6.9542	7.9542	8.21432	7.87036	7.70736	7.79442	8.42626	7.20945

## Sheet: Complete
Table S2. Gene expression data (normalized counts)
GENE	C211073	C211075	C211084	C211086	D27017	D27028	D27036	D28039
ARID1B	9.85175	9.70217	9.31515	9.53333	9.75322	9.97728	9.31967	9.31288
ATE1	8.71081	8.85487	8.9542	8.67243	8.54689	8.59246	8.55075	8.87036
C12orf49	8.33092	8.61102	8.19967	8.43045	8.45533	7.92481	8.23362	8.60363
CABLES1	7.33092	7.04439	6.80735	7.41785	6.89482	6.87036	6.24793	6.33985
CASP10	9.96	10.3509	9.59246	9.8392	10.5362	11.0126	10.6519	10.5285
CAST	11.6475	11.236	11.4189	11.7074	11.5803	11.7768	11.757	11.8214
CDKN1A	11.8078	10.9462	10.4105	10.6475	11.265	11.1787	11.5575	10.8194
COPZ1	11.4184	11.4574	11.4398	11.8174	11.6027	11.7026	11.3509	11.4242
CUEDC1	5.12928	4.90689	4.9542	4.80735	5.52356	4.90689	4.32193	4.85798
DAB1	9.00843	7.53138	8.93958	8.5157	8.19476	8.82655	8	8.2854
DNAJB13	1.58496	1.58496	2.32193	1.58496	1.58496	1.58496	1.58496	1
DNAJC1	8.47168	8.58871	8.61471	8.40088	8.3443	8.52356	8.68299	8.47168
EHF	9.86573	10.9715	10.2095	10.2033	10.8556	11.2609	10.5294	11.2336
FGFR3	9.5216	8.70736	8.36194	8.52748	8.36632	8.70736	9.00282	7.2854
FXYD2	5.90689	5.97728	5.16993	4.39232	5.04439	4	5.35755	3.70044
HLA-B	13.5893	13.325	12.543	13.1542	14.6649	14.7948	15.5895	14.5877
HLA-DPB2	2	3.45943	2.58496	1	2.80735	3.32193	1.58496	2.32193
HLA-DPA1	11.9719	11.1712	11.0914	10.4909	11.0077	12.1975	12.0964	11.3482
HLA-DPB1	10.2372	9.97011	9.62936	9.19967	9.94251	11.032	10.5887	10.0888
IL15RA	6.76818	6.59991	5.78136	5.75489	7.45943	7.90087	7.67948	7.04439
LHFP	5.39232	5.72792	5.55459	5.61471	5.12928	5.08746	5.2854	5.24793
LIG4	7.33985	7.2854	7.66534	7.32193	7.36632	7.32193	7.54689	7.93664
LINC00483	9.6865	8.80735	9.43671	9.56796	9.59059	9.68299	9.54303	9.15228
MAP7D1	8.35755	8.00562	7.25739	7.35755	8.3443	8.01681	8.01681	7.29462
NEDD1	7.2384	7.37504	7.31288	7.43463	7.49185	7.45943	7.40939	8.0607
NLRC5	8.58496	9.08746	7.37504	7.57743	10.9787	11.4964	10.7977	10.1085
PFKP	10.568	10.0238	9.633	9.82177	10.3859	10.0715	10.5401	9.93811
PKLR	7.86419	5.88264	6.71425	6.91886	4.75489	5.24793	5.42626	4.58496
PRDM1	7.85175	8.43879	7.34873	7.11894	8.77479	8.76818	8.9629	8.7879
PSMB9	8.65821	8.48784	8.61471	8.25267	10.3718	10.2009	9.88111	10.1383
PVT1	7.52356	9.01681	8.33539	7.35755	8.72451	7.94837	6.12928	8.62205
RARG	3.45943	4.75489	2.80735	2.58496	2.80735	3.45943	3	3.58496
RNF220	8.36632	8.25267	7.96	8.21917	8.21432	8.31741	8.23362	7.93074
RNF39	0	1	1	1	2	0	0	0
SDR42E1	9.50581	8.93074	9.72962	9.5157	8.53916	9.32643	8.98299	9.09011
SMOX	8.69697	7.2854	7.10852	6.93074	7.76155	7.21917	7.16993	7.19967
SRGN	7.04439	8.03342	7.53916	7.01123	7.67948	6.94251	8.94251	8.43879
TAP1	10.3049	9.80896	9.57743	9.48784	12.1351	12.3699	12.1517	11.7818
TMEM105	3.16993	2.80735	2	2	3	2	1	1
TOLLIP	8.47573	7.86419	7.90689	7.84549	8.09803	8.21917	8.30834	7.14975
TRIM15	9.16491	8.24793	8.42626	8.3966	9.21189	9.20701	9.25267	8.87652
XXbac-BPG248L24.12	0	0	0	0	3.45943	4.32193	5.61471	3.32193
ZBTB38	10.2958	10.5068	10.374	10.3264	10.3674	10.2276	10.2958	10.3174
ZFAT	6.20945	6.44294	6.26679	6.47573	6.90689	7.04439	6.91886	6.55459
