# Supplementary material for: The methylome of the celiac intestinal epithelium harbours genotype-independent alterations in the HLA region
Source: Sci Rep. 2019 Feb 4;9:1298. doi: 10.1038/s41598-018-37746-6 (PMC6362130; doi:10.1038/s41598-018-37746-6)
Supplement: Supplementary file 4 — Supplementary Table S4 [file 41598_2018_37746_MOESM4_ESM.xlsx]

## Sheet: Epithelial cells
Table S3. Differentially Variable and Methylated CpGs
	q value	distance	nearestGeneSymbol	distance	nearestTSS	nearestTranscript
cg25741562	0.000166869	19117	NEDD1	19117	NEDD1	uc001teu.4
cg21306988	0.000576633	0	LIG4	3	LIG4	uc001vqn.3
cg02280309	0.00054389	0	PKLR	167	PKLR	uc001fka.4
cg09321817	3.23458e-05	0	HLA-DPA1	25	HLA-DPA1	uc010juk.3
cg05251814	6.51048e-05	0	CAPN15	69	MIR5587	uc031qun.1
cg07930587	0.000359302	0	PSMB9	1627	PSMB9	uc011dqj.2
cg18104015	0.000492594	5841	METRNL	5841	METRNL	uc002kgh.3
cg21574186	0.000241127	0	UNC5C	24493	UNC5C	uc003hto.3
cg01779043	0.000271837	1377	METTL17	1377	METTL17	uc010tlk.2
cg04988794	0.000101865	0	PRDM16	85945	MIR4251	uc021oez.1
cg09692449	0.000626024	0	KRT19	2190	KRT15	uc002hxb.1
cg02141929	0.000169912	2690	MT1DP	3827	MT1DP	uc010vhf.2
cg20749792	0.000535833	0	STARD13	65764	STARD13	uc001uux.3
cg21366673	0.000852713	0	HLA-E	2222	HLA-E	uc011dmh.2
cg04701628	0.000193319	2174	SLC5A2	2174	SLC5A2	uc002ecf.4
cg02452639	0.000288028	32365	MAB21L3	55850	MAB21L3	uc001egc.1
cg26955845	0.000736776	0	ADGRG1	6923	ADGRG1	uc002emg.3
cg00551398	0.000122927	0	RARS2	1209	RARS2	uc003pmc.3
cg17518965	5.33946e-05	0	S1PR4	218	S1PR4	uc002lxg.3
cg14655590	0.00053949	0	WNK2	103	WNK2	uc010mrd.1
cg23118549	0.000879231	190	NPC1L1	190	NPC1L1	uc003tlb.3
cg09036468	0.00078644	2544	RORC	2544	RORC	uc001ezh.3
cg02571055	0.000656879	0	TULP4	60676	TMEM181	uc010kjr.1
cg11542165	0.000336343	0	HNF4A	95	HNF4A	uc002xly.4
cg22715761	2.29968e-05	0	LDB3	57	LDB3	uc010qmm.2
cg00300637	2.79467e-05	0	AHRR	3267	AHRR	uc010isz.3
cg22975568	4.20209e-06	936	CD74	936	CD74	uc003lsc.3
cg06290096	0.000892346	1227	PHLDB1	1227	PHLDB1	uc001ptr.2
cg20822884	0.000216679	0	AGBL4	1920	BEND5	uc001crw.4
cg02952809	1.44434e-05	1172	HILPDA	1172	HILPDA	uc003vne.4
cg15535174	0.000855213	0	SOGA1	177	SOGA1	uc002xgd.1
cg21297772	9.70283e-05	0	SLC5A9	95	SLC5A9	uc010oms.1
cg10287137	0.000261942	287	P2RY2	287	P2RY2	uc001otj.4
cg25719378	5.31178e-06	0	CTBP1	417	CTBP1	uc003gcx.1
cg15708776	0.000421567	0	PKLR	73	PKLR	uc001fka.4
cg24681208	0.000404066	554	REM2	554	REM2	uc010tnd.1
cg10550882	0.000432131	49164	SIRPA	49164	SIRPA	uc002wfq.3
cg20468081	3.82336e-05	79	TNS4	79	TNS4	uc010cxb.3
cg01928553	0.000922493	0	ATP6V0E2	1030	ATP6V0E2-AS1	uc003wgn.4
cg00053916	0.00030298	95970	ZNF703	95970	ZNF703	uc003xjy.1
cg01542423	3.41369e-06	217474	TRIB1	222175	TRIB1	uc010mdn.3
cg13705284	0.000593304	383	ACOX2	383	ACOX2	uc003dkl.3
cg12425321	0.000407139	0	VWA7	6711	MSH5-SAPCD1	uc003nwz.4
cg18631996	0.000448453	17688	IGIP	20558	IGIP	uc003lfb.1
cg00465970	0.000608781	465	HMCES	10511	H1FX-AS1	uc011bkv.1
cg06361667	0.000555362	0	GREM2	42078	FMN2	uc001hyr.3
cg22502492	0.000760273	0	ZNF436-AS1	1148	ZNF436	uc001bgu.3
cg05858126	4.54215e-06	54	MIR146B	54	MIR146B	uc021pxj.1
cg18017908	0.000675393	0	LRRC75A	885	LRRC75A	uc002gqh.3
cg19091719	4.50649e-05	0	SYNPO	308	SYNPO	uc021yfu.1
cg12099546	0.000377918	2816	ARIH1	2816	ARIH1	uc002aut.4
cg11142506	0.000627667	37881	ACTRT2	37881	ACTRT2	uc001ajz.3
cg13389652	0.000471479	1444	SMIM24	1444	SMIM24	uc010xhk.1
cg23247274	0.000346303	0	MRPL57	90	SKA3	uc001unt.3
cg18035534	3.16374e-06	0	SLC19A1	3462	SLC19A1	uc002zhl.2
cg14037769	0.000302688	11248	CLSTN1	11248	CLSTN1	uc001aqh.3
cg11716270	0.000518316	278556	RRAGC	300182	RRAGC	uc001ccq.3
cg09801828	0.000169912	108	ACSS2	108	ACSS2	uc002xbc.2
cg06350432	2.67822e-07	0	CLDN4	558	CLDN4	uc003tzi.4
cg11174769	5.82576e-05	13	RPL31P11	13	RPL31P11	uc001gbc.3
cg11594821	0.000488434	0	HLA-E	1311	HLA-E	uc011dmh.2
cg24676664	1.9387e-06	11739	ADAMTS12	74663	TARS	uc003jhy.4
cg14338210	0.000897641	0	GBA3	64674	GBA3	uc011bxo.3
cg05353659	0.000363558	154	G6PC	154	G6PC	uc002icb.2
cg10557578	0.000675602	1437	RAB11FIP1	1437	RAB11FIP1	uc003xkm.2
cg12177087	2.01496e-05	35	IGSF23	35	IGSF23	uc021uvj.1
cg00238662	0.000550064	0	TTBK1	5275	TTBK1	uc011dvg.1
cg03276022	0.000705609	0	LOC100652768	138	TAGLN	uc001pql.1
cg26520908	9.47652e-05	0	PRDM16	147336	MIR4251	uc021oez.1
cg05251190	6.74709e-06	61	MIR146B	61	MIR146B	uc021pxj.1
cg09873524	0.000305802	0	NIPA1	23581	NIPA1	uc001yvc.3
cg01584932	0.000562266	0	CCDC142	1431	TTC31	uc002sls.2
cg03010018	0.000493804	0	APOA1	37	APOA1	uc001ppv.1
cg02925248	5.71607e-05	0	TRAF7	7949	TRAF7	uc002cow.3
cg03149567	2.07598e-05	0	INPP5A	20022	INPP5A	uc001llq.3
cg11937797	0.000362381	7054	CYB561	7054	CYB561	uc002jat.3
cg04252928	7.39976e-06	0	ACSF3	8381	ACSF3	uc002fmp.3
cg00971747	0.00018057	0	C1orf106	357	C1orf106	uc010ppm.2
cg10583392	0.00098773	0	SOGA1	20493	SOGA1	uc002xgd.1
cg09198866	6.15329e-06	25254	MYH9	25254	MYH9	uc003apg.3
cg07312641	0.000404066	0	TMUB1	808	TMUB1	uc003wjb.3
cg13224139	9.23866e-05	128720	SPACA7	128720	SPACA7	uc001vsd.2
cg08388802	0.00034447	88983	TMEM17	95231	TMEM17	uc002sbt.2
cg12083852	1.32444e-05	0	PI4KB	17503	PI4KB	uc001exr.3
cg25246084	0.000452598	0	KDM4B	2362	KDM4B	uc010xil.1
cg27134322	0.000997054	0	ARHGEF10	21264	KBTBD11	uc003wpw.4
cg25159927	0.00059277	0	MON1A	6627	MST1R	uc003cxy.4
cg05821789	0.000413102	257	BSX	4279	BSX	uc010rzs.2
cg05673892	0.000984814	0	VILL	1142	VILL	uc003chl.3
cg18749309	0.000565567	13103	DAGLA	13103	DAGLA	uc001nsa.3
cg19747992	0.000787312	0	FBXO2	756	FBXO2	uc009vnb.1
cg19628619	0.00065234	0	EFNA1	3700	EFNA1	uc001fhh.3
cg05477165	2.68057e-05	0	HS6ST1	1187	HS6ST1	uc002tpt.4
cg05684838	0.000288909	26736	NFATC1	28940	NFATC1	uc010drc.3
cg14151317	6.84081e-07	0	ABCA2	641	ABCA2	uc004cko.1
cg03453890	0.000187556	1261	SLC39A4	1261	SLC39A4	uc003zcq.3
cg16019436	6.44991e-06	0	PROZ	12855	PROZ	uc001vta.2
cg14044120	0.00011681	1073	ENTPD2	1073	ENTPD2	uc004ckw.2
cg04926193	0.000346558	0	DIP2C	33786	DIP2C	uc009xhk.1
cg00901687	0.000265811	473	MYCBPAP	473	MYCBPAP	uc002iqz.3
cg16677112	4.02398e-05	0	EFNA1	3555	EFNA1	uc001fhh.3
cg03920999	0.000364259	0	GHRLOS	128	GHRL	uc003bvk.3
cg19776793	0.000243326	0	SLC38A10	4538	SLC38A10	uc031reu.1
cg24027679	8.08603e-06	216	SLC2A7	216	SLC2A7	uc009vmo.1
cg04384031	3.19801e-05	9192	SLC47A2	9192	SLC47A2	uc002gwi.3
cg03157395	0.000962149	0	ABCG5	5	ABCG5	uc002rtn.3
cg17115419	0.000763738	25700	CALML3	27001	CALML3	uc001iie.1
cg04481603	0.000667088	36	FBXL15	570	CUEDC2	uc001kvm.2
cg08074477	2.4758e-05	94	TNS4	94	TNS4	uc010cxb.3
cg13587564	7.9494e-05	0	WDR5	1160	WDR5	uc004cez.3
cg00894041	0.000121645	0	PRDM16	147343	MIR4251	uc021oez.1
cg11586249	0.000345198	0	EXT1	4192	EXT1	uc003yok.1
cg07214314	4.26186e-08	0	IGF2R	2175	LOC729603	uc003qtb.3
cg15731053	1.44628e-05	386	TMEM229A	386	TMEM229A	uc011kob.2
cg09314434	0.000222981	0	GPANK1	970	GPANK1	uc003nvn.3
cg02004789	2.59936e-05	0	MICAL3	31128	MICAL3	uc002znm.3
cg08734853	0.000307332	0	GIPC1	8614	GIPC1	uc002myt.4
cg09832243	0.000742085	0	CNTNAP5	21415	CNTNAP5	uc002tno.3
cg09233429	0.000480073	0	PLCB2	287	PLCB2	uc001zlc.3
cg11905061	0.000697603	0	AGAP1	177474	AGAP1	uc021vyp.1
cg13165140	0.000154579	0	TAP1	809	PSMB8	uc003ocf.3
cg14910684	0.00096126	71570	RTP5	75166	RTP5	uc010fzu.1
cg27081230	0.000210442	264	SNX20	264	SNX20	uc002egi.3
cg21747271	0.000158487	451	AIP	451	AIP	uc001olv.3
cg04349021	0.000759174	0	ANKRD33	104	ANKRD33	uc001rzi.4
cg09121478	0.000280074	55	SLC2A7	55	SLC2A7	uc009vmo.1
cg21771679	0.00072914	0	PODXL	34601	PODXL	uc003vqw.4
cg22923154	0.000137218	0	FMNL2	74941	FMNL2	uc002tye.3
cg20492034	0.000438355	815	CYTH3	815	CYTH3	uc003spt.3
cg14870156	0.000255799	0	HLA-DPB1	13	HLA-DPA1	uc021ywg.1
cg08385995	0.000498434	0	RAB11FIP3	11838	RAB11FIP3	uc010uuf.2
cg02026204	0.000625257	177	OSM	177	OSM	uc003ahb.3
cg26954951	0.000224805	0	CCR6	17725	CCR6	uc010kkm.3
cg12620035	0.000227963	597	CLDN4	2419	CLDN4	uc003tzi.4
cg12359001	0.000760104	0	MAFK	356	MAFK	uc003sks.1
cg05885936	0.000845438	0	PLEKHB2	32817	WTH3DI	uc002tsr.3
cg03087203	0.00069639	0	WDR37	38162	LINC00200	uc010qag.1
cg26078439	0.000385706	0	PPP1R16A	51	PPP1R16A	uc003zdf.3
cg03158828	0.000462436	191122	ALDH8A1	223854	ALDH8A1	uc003qew.3
cg03239279	5.56832e-05	0	FIS1	1146	CLDN15	uc003uyh.2
cg12145928	0.000287331	0	SLC10A2	511	SLC10A2	uc001vpy.4
cg12109823	6.52247e-05	19813	MYBL1	32270	C8orf46	uc003xwi.3
cg20969424	0.000563658	232327	ENC1	244944	HEXB	uc003kdd.3
cg04019522	0.000910417	0	BIN1	12451	BIN1	uc002tns.2
cg02714994	6.60526e-07	0	CYP4F24P	14336	CYP4F24P	uc010xor.1
cg24014822	8.83844e-05	66418	UNC5A	66418	UNC5A	uc003mex.1
cg25303761	0.000323245	25344	LAPTM5	25344	LAPTM5	uc001bsc.2
cg05864261	1.65337e-08	25	ABCG5	25	ABCG5	uc002rto.3
cg11567046	0.000165097	9567	MGMT	66285	MIR4297	uc021qaw.1
cg02887997	0.00019453	68602	PRDM2	144320	PRDM2	uc021ogk.1
cg22199969	2.31272e-05	0	ALPI	2937	ALPI	uc002vsu.4
cg00331032	0.000298655	0	C22orf23	9680	C22orf23	uc003auj.2
cg08912841	0.000142988	0	ESPNP	16015	MIR3675	uc021ogy.1
cg00134539	5.78116e-05	0	UBASH3A	99	UBASH3A	uc002zbe.3
cg01699293	1.65984e-05	26834	ADTRP	26834	ADTRP	uc003nab.3
cg15857661	2.60352e-05	24	MIR146B	24	MIR146B	uc021pxj.1
cg12615334	0.00064391	1194	CALCR	1194	CALCR	uc003umv.2
cg12682323	0.000172182	7526	TCERG1L	122195	MIR378C	uc021qaz.1
cg14365123	0.000747685	0	ACTRT2	199	ACTRT2	uc001ajz.3
cg10321723	0.000177998	0	PDZK1	95	PDZK1	uc001eon.2
cg03209720	0.000525487	0	TMEM242	18125	TMEM242	uc003sih.4
cg00409260	6.38773e-05	0	JRK	1163	JRK	uc003ywo.3
cg05957544	9.20178e-05	0	AGPAT3	6005	AGPAT3	uc002zdx.3
cg07874507	7.39578e-05	0	KIAA1217	5427	KIAA1217	uc001irt.4
cg07359633	0.000154793	0	LTK	1245	LTK	uc001zoa.3
cg16560256	2.65179e-05	0	PXK	9962	PXK	uc003djx.1
cg07072638	0.000852577	0	LMTK2	20020	BHLHA15	uc003upf.1
cg18227995	0.000987237	0	MAD1L1	1858	MIR4655	uc021zyt.1
cg06246199	0.000119851	118483	MIR5093	118483	MIR5093	uc031qxb.1
cg11731671	0.00012896	0	PRDM16	9861	PRDM16	uc001akc.3
cg01048749	6.84471e-05	97426	ID2	97426	ID2	uc002qza.3
cg19995539	0.000127747	0	RAB35	15504	RAB35	uc001txm.2
cg03345232	0.00087504	0	RIN3	995	RIN3	uc001yap.3
cg00032912	1.49841e-06	4036	NR2F2	10959	NR2F2	uc010urk.2
cg15091123	0.000358075	0	LRRC43	3014	B3GNT4	uc001ubx.3
cg08834573	0.000511663	9895	COMTD1	9895	COMTD1	uc001jxb.3
cg12298268	4.20854e-06	0	RBP1	803	RBP1	uc003eti.2
cg03332897	0.000174606	0	PALM	10702	MISP	uc002lpo.3
cg14361969	6.3095e-05	0	FIS1	1450	CLDN15	uc003uyh.2
cg22054580	9.50619e-05	0	FAM83H	1683	FAM83H	uc022bch.1
cg03957481	2.94604e-05	0	KLHDC7B	499	KLHDC7B	uc003bmi.3
cg27206976	0.000238143	0	PLXNB2	7684	PLXNB2	uc003bkv.4
cg18099096	0.000176616	0	PPARGC1A	45063	PPARGC1A	uc003gqs.3
cg11854981	0.000173726	0	TRERF1	17737	TRERF1	uc011duq.1
cg19771469	0.000225492	0	ZFYVE28	12254	MXD4	uc003geu.1
cg21664614	0.000143076	0	CARKD	9279	CARKD	uc021rmn.1
cg09940675	0.000943583	0	SSBP3	76913	MRPL37	uc001cxa.4
cg27271532	0.000407105	0	IRF7	2495	IRF7	uc009ycb.3
cg16606561	0.000189893	0	FAM110A	642	FAM110A	uc002weh.1
cg26531174	0.000142499	269	CDX1	269	CDX1	uc003lrq.3
cg15152595	1.80695e-05	0	NFASC	6519	NFASC	uc009xbh.2
cg02415779	0.000131624	7043	FLJ41941	15626	FLJ41941	uc002zno.1
cg23939642	5.01767e-05	0	SLC38A10	4321	SLC38A10	uc031reu.1
cg24932628	0.000142437	0	OLFM4	280	OLFM4	uc001vhk.2
cg03190891	0.000122726	0	SORBS1	234	SORBS1	uc001kko.3
cg20904475	0.000482634	42440	CHD7	57278	LOC100130298	uc022auy.1
cg05893845	0.000230998	8682	ATOH1	9746	ATOH1	uc003hta.1
cg10897459	0.000235887	8149	CLDN4	8149	CLDN4	uc003tzi.4
cg18120323	0.000118706	3175	PRKCZ	3175	PRKCZ	uc001aiq.3
cg13538475	0.000643041	2358	IER5L	2358	IER5L	uc010myt.1
cg13267140	0.000579004	91964	CASC10	94113	MIR1915	uc021pnw.1
cg09192801	0.000398431	1440	ZDHHC17	1440	ZDHHC17	uc001syi.1
cg00668515	1.07097e-05	34201	DISP1	94665	TLR5	uc001hnv.2
cg21058973	0.000718923	0	HNF4A	100	HNF4A	uc002xly.4
cg11527279	0.000139107	0	TTLL11	1037	TTLL11	uc004blr.3
cg13636887	0.000366263	596	ADSSL1	596	ADSSL1	uc001ypd.3
cg16512163	0.000505313	0	RASA3	9542	RASA3	uc001vui.3
cg24921808	0.000241623	0	PALM	10831	MISP	uc002lpo.3
cg21975834	0.000717254	12253	JADE2	12253	JADE2	uc011cxt.1
cg09993814	1.20466e-05	0	BLCAP	1268	BLCAP	uc021wde.1
cg08903465	3.1113e-05	49822	LINC01132	57423	LINC01132	uc001hwj.2
cg14463853	0.000378174	0	IDNK	7004	IDNK	uc004amt.2
cg08474990	0.000607934	0	SPAST	734	SPAST	uc002roc.3
cg25551358	0.000725724	16607	CXXC5	50769	CXXC5	uc003let.2
cg20287434	0.000872841	0	ASPSCR1	22191	STRA13	uc002kdc.4
cg06659980	0.000454053	0	PRDM16	85995	MIR4251	uc021oez.1
cg24581650	7.82927e-06	0	ERGIC1	1888	ERGIC1	uc003mbw.4
cg10046892	0.000390063	33	PAQR6	33	PAQR6	uc001fnu.2
cg25417936	0.000514759	571	SLC38A11	55457	COBLL1	uc010zcw.2
cg00275103	0.000305872	233760	C16orf95	248382	C16orf95	uc002fju.3
cg09062638	0.000679184	15460	C1QB	23807	C1QB	uc001bgd.3
cg23993235	6.85891e-05	0	PKLR	150	PKLR	uc001fka.4
cg08310400	1.76994e-05	0	WIPI2	8551	WIPI2	uc003snz.3
cg21210630	0.000468613	0	VILL	19	VILL	uc003chl.3
cg13042288	0.000478457	0	ANPEP	8091	ANPEP	uc002bop.4
cg25449950	8.94362e-05	0	SOD3	88	SOD3	uc003gqz.3
cg21964252	0.000427764	36167	ACTRT2	36167	ACTRT2	uc001ajz.3
cg05492306	0.000154115	0	ERCC1	416	ERCC1	uc002pbs.2
cg10136168	7.98139e-05	0	POMT2	3776	POMT2	uc001xti.2
cg11281320	0.000585639	0	GRIK4	22272	GRIK4	uc009zax.1
cg07300534	8.33304e-05	0	CMIP	27971	LOC100129617	uc021tlt.1
cg03271997	0.000148836	12239	IRF4	26626	IRF4	uc003mtc.1
cg12231584	0.000245524	0	LRRC47	11247	LRRC47	uc001akx.1
cg22155724	6.54636e-05	0	RGS14	89	RGS14	uc003mgi.3
cg27131953	0.000319883	0	TMUB1	882	TMUB1	uc003wjb.3
cg04180462	0.000312087	0	ACAT1	1039	ACAT1	uc001pjw.1
cg26734040	7.317e-06	178	APOA1	178	APOA1	uc001ppv.1
cg05940146	0.000104084	0	FLVCR2	25833	FLVCR2	uc010tvd.1
cg07676145	0.000692937	0	CDH23	9064	C10orf105	uc001jsb.2
cg19810715	0.000799352	0	MSI2	144367	MSI2	uc002ivb.3
cg13977835	0.000981504	1081	ID3	2945	ID3	uc001bhh.4
cg02405609	5.83227e-05	0	DCTD	26946	DCTD	uc003ivf.3
cg24214471	1.91834e-05	0	BLCAP	1338	BLCAP	uc021wde.1
cg16292132	8.52961e-05	0	NHSL1	555	NHSL1	uc003qhx.3
cg10492240	7.53456e-06	0	RGS12	2183	RGS12	uc011bvr.1
cg16405432	0.000583216	25537	SNHG10	27497	SNHG10	uc001yek.3
cg04576021	1.0361e-05	0	TAP2	568	HLA-DOB	uc003oca.3
cg26146569	3.22693e-06	0	KLF13	18508	KLF13	uc001zfo.3
cg08666831	0.000476653	0	ARHGAP35	15408	NPAS1	uc002pfw.3
cg05344495	0.000249691	0	SMIM24	1876	SMIM24	uc010xhk.1
cg19376461	0.000302361	0	IMMP2L	372352	LRRN3	uc003vfs.4
cg12399197	0.000441795	0	THSD4	132731	THSD4	uc002atd.1
cg00069014	0.000231183	5265	PRDM2	80983	PRDM2	uc021ogk.1
cg12618270	0.000172482	0	MFHAS1	83718	MFHAS1	uc003wsj.1
cg02820040	0.000142934	927	C2orf54	927	C2orf54	uc002wae.4
cg01776298	2.16058e-05	0	CHP2	1245	CHP2	uc002dmb.1
cg09558982	9.71923e-05	74	APOA1	74	APOA1	uc001ppv.1
cg03573679	0.000296449	0	CHST12	2531	CHST12	uc003smc.3
cg23718736	0.000182644	0	L3MBTL4	1000	L3MBTL4	uc010dkt.3
cg09526685	0.000477957	0	CYP4V2	624	CYP4V2	uc010ism.3
cg02852327	0.000149836	843	FEZF1-AS1	6409	FEZF1	uc003vkc.3
cg17128237	0.000178172	0	ARL2-SNX15	2621	ARL2-SNX15	uc001ock.3
cg00934661	0.000484642	0	TEKT5	13094	TEKT5	uc002czz.1
cg20066488	0.000117422	0	LINC00637	1086	LINC00637	uc001yoh.1
cg25972578	0.000321907	0	HTR7	68847	HTR7	uc001kgz.3
cg01056590	0.000682597	0	ADCK3	12077	ADCK3	uc010pvr.1
cg18563987	1.62807e-05	0	SAP30BP	21005	ITGB4	uc002jpg.3
cg22132788	3.07828e-08	0	MYO1G	12338	MYO1G	uc003tmg.2
cg13599734	0.00094805	49621	RP1	49621	RP1	uc003xsd.1
cg19136673	0.000655314	0	TAP1	624	PSMB8	uc003ocf.3
cg11959387	0.00034013	364	C3	364	C3	uc002mfm.3
cg14383655	2.65056e-05	319	ZNF543	319	ZNF543	uc002qoi.2
cg16519772	3.11383e-06	0	CCHCR1	5829	PSORS1C2	uc003nso.4
cg08908960	0.000579424	0	PLEKHG6	9	PLEKHG6	uc010sex.2
cg22053861	0.000152799	0	LTBP3	2113	LTBP3	uc001oeh.3
cg19053046	1.76375e-05	0	HLA-DPB1	193	HLA-DPB1	uc011dqq.1
cg27486585	8.05238e-05	0	HLA-E	2305	HLA-E	uc011dmh.2
cg20893203	0.000111638	14363	FOXP4	14363	FOXP4	uc003oql.3
cg18192417	3.94469e-05	0	NEBL-AS1	524	NEBL-AS1	uc031ptl.1
cg01406456	1.13885e-05	69045	B3GNT2	87950	MIR5192	uc031rod.1
cg06289725	0.000249378	68	CHRM1	68	CHRM1	uc001nwi.3
cg18409985	0.000967886	0	ATP11A	16929	ATP11A	uc010ago.3
cg18333626	0.000332174	14135	RFPL2	17041	C22orf42	uc003amd.3
cg13244241	0.000818869	13735	PAX2	13735	PAX2	uc001krk.4
cg00173538	0.000440608	0	C6orf132	39494	C6orf132	uc003orw.2
cg11229399	0.000819341	5166	RNF187	13987	RNF187	uc001htb.3
cg23100720	0.000967476	0	NOX3	6649	NOX3	uc003qqm.3
cg10775488	3.35592e-05	0	AGXT	140	AGXT	uc002wab.4
cg08863473	0.000131088	95298	MIR4472-1	95298	MIR4472-1	uc022bbz.1
cg08491919	4.53475e-05	0	TTBK1	5478	TTBK1	uc021yzs.1
cg13924510	0.000922817	0	LDLRAD3	7520	LDLRAD3	uc010rfa.1
cg04422625	8.18204e-06	0	FER1L6	809	FER1L6-AS1	uc003yqx.1
cg25729687	7.49465e-05	0	ELN	23870	LIMK1	uc003uaa.2
cg04705318	6.80632e-06	0	HHIPL1	1911	MIR5698	uc031qqk.1
cg16124975	0.000797041	0	ASPSCR1	2878	ASPSCR1	uc002kdb.1
cg08478685	0.00034675	0	HPCAL1	1011	HPCAL1	uc031rnp.1
cg25214346	8.18566e-07	0	NR1I3	32	NR1I3	uc001fzf.3
cg18513919	0.000988367	0	MCTP2	28115	MCTP2	uc010boj.3
cg03483654	1.9413e-06	0	TKFC	1389	DDB1	uc001nrc.5
cg17460204	0.000313074	0	METRNL	3913	METRNL	uc002kgi.3
cg03611487	7.50478e-06	0	NAV2	1018	LOC100126784	uc010rdl.2
cg18038894	3.76174e-07	0	ACSF2	2865	ACSF2	uc002iqu.2
cg20225745	3.10028e-05	64	KRT80	64	KRT80	uc001rzx.3
cg07047589	0.000428176	234	PHGR1	234	PHGR1	uc010uco.2
cg01413566	6.04892e-05	0	C1orf210	608	C1orf210	uc001cit.4
cg06644844	9.82222e-05	277	ANKRD30A	277	ANKRD30A	uc021ppc.1
cg27039534	0.000474388	0	C10orf90	155	C10orf90	uc001ljp.3
cg01518459	0.000185912	0	C19orf12	6371	C19orf12	uc002nsj.3
cg18955629	0.000747127	0	SLC4A2	382	SLC4A2	uc003wiu.4
cg09337709	0.00028517	0	NRAP	70	NRAP	uc001laj.4
cg04451564	5.40501e-05	0	ETV5	62019	ETV5	uc003fpy.3
cg00192773	0.000378496	0	MAPK3	2646	MAPK3	uc002dwr.3
cg10850215	0.00055904	0	HLA-DPB1	19	HLA-DPB1	uc011dqq.1
cg03538934	0.000753968	0	NAT8L	8443	NAT8L	uc003geq.2
cg12206571	0.000537643	0	TINAGL1	8791	TINAGL1	uc021oko.1
cg08454824	0.000348662	0	ERICH1	13420	ERICH1	uc003wpi.3
cg14218447	6.54574e-05	2510	KIAA2018	2510	KIAA2018	uc003eam.3
cg18377376	2.35884e-06	0	NTM	71770	NTM	uc010scj.2
cg00085790	0.000381531	26279	SLC30A1	29997	SLC30A1	uc001hio.1
cg03500056	0.000624059	0	ABAT	64	ABAT	uc010bui.3
cg07589654	0.000530789	13898	CDC5L	28681	MIR4642	uc021zaa.1
cg02710534	0.000242792	7052	PCDH1	23533	PCDH1	uc011dbf.2
cg07241090	0.000170572	0	NCOR2	39843	NCOR2	uc010tax.2
cg17422915	0.000361086	0	KIRREL3	230656	ST3GAL4	uc001qdz.3
cg04002235	0.000811354	0	FLI1	3366	FLI1	uc009zci.3
cg08250081	4.54313e-05	6756	WDR1	6756	WDR1	uc021xlv.1
cg08538258	7.71472e-05	0	POFUT2	989	POFUT2	uc002zhb.3
cg04311510	0.000104343	0	SHE	2232	SHE	uc001ffb.3
cg08451726	0.000411232	162	SCTR	162	SCTR	uc002tma.3
cg08807496	0.000412617	0	C2orf54	162	C2orf54	uc002wad.3
cg16936561	0.000220783	0	RAB11FIP5	2063	RAB11FIP5	uc002siu.4
cg02314896	9.26239e-06	0	SULT2B1	4372	SULT2B1	uc002pjl.3
cg13146040	0.000287889	0	NCOR2	2012	NCOR2	uc001ugk.1
cg14328685	0.000624138	0	PCNT	22645	DIP2A	uc002zjl.3
cg24718970	8.00089e-05	1819	RAB3IL1	3940	FADS3	uc001nsm.3
cg00690280	0.000675602	0	WFDC10B	923	WFDC10B	uc002xpb.3
cg16719771	0.00045679	29	POTEA	29	POTEA	uc003xpz.1
cg10508883	1.33546e-05	0	POLR3E	17838	POLR3E	uc002dkj.2
cg02797195	0.000374566	0	RIPK4	1573	RIPK4	uc002yzn.1
cg25112366	0.000306375	67420	UNC5A	67420	UNC5A	uc003mex.1
cg00026703	0.00091249	0	NR2F2	558	NR2F2-AS1	uc031qud.1
cg14731458	0.000246785	1138	RBP2	1138	RBP2	uc003eth.3
cg00305740	0.000310241	49728	ELN	49728	ELN	uc003tzm.1
cg06574422	0.000361039	889	PPP1CC	889	PPP1CC	uc001tru.3
cg08893109	0.000321428	807	CYTH3	807	CYTH3	uc003spt.3
cg01304499	6.31734e-06	0	LINGO3	2908	LINGO3	uc010dsx.1
cg17987112	5.19438e-05	751	MSX2	7078	MSX2	uc003mcy.3
cg21243589	7.4633e-05	891	FABP1	891	FABP1	uc002sst.2
cg04589248	0.000373799	0	TMTC1	3804	TMTC1	uc001riy.3
cg08575922	0.000871867	0	DHH	518	DHH	uc001rtf.3
cg04872399	0.00022446	0	TNNT2	42	TNNT2	uc001gwf.4
cg08600054	2.6606e-05	0	PTPRN2	728	LOC100506585	uc003wns.3
cg18036081	0.000354378	0	EMID1	3245	EMID1	uc003aem.4
cg05842480	0.000127468	0	CLEC4G	1863	CLEC4G	uc002mhp.4
cg25028189	1.49841e-06	0	RAP1GAP2	68021	OR1D5	uc021tns.1
cg27220117	4.78941e-06	0	MYOF	23343	MYOF	uc001kin.3
cg01108370	0.000601305	0	PRKAG2	663	PRKAG2	uc003wki.3
cg09477019	1.10754e-05	3091	MT1DP	3864	MT1B	uc002ejs.3
cg02697519	6.89551e-05	0	CASZ1	15402	CASZ1	uc009vmx.2
cg11101142	0.000177071	39626	SLC6A19	39626	SLC6A19	uc003jbw.4
cg05301124	0.000814728	37911	FRMD1	37911	FRMD1	uc031sre.1
cg21620540	0.000433338	0	DKK3	0	DKK3	uc010rcg.1
cg16401270	0.000308603	480	PTP4A2	480	PTP4A2	uc001bty.2
cg07085632	0.000534219	41216	CDON	41216	CDON	uc001qdc.4
cg26029997	2.03854e-05	0	ATRIP	399	TREX1	uc003ctk.3
cg12853656	5.25918e-05	13935	FAM20C	13935	FAM20C	uc003sip.3
cg01311537	8.57645e-05	0	C10orf128	262	C10orf128	uc001jhl.4
cg23448348	9.22426e-05	0	RBP1	762	RBP1	uc003eti.2
cg10195894	0.000395163	20019	FGF9	53444	FGF9	uc001uog.2
cg09607679	0.000265308	53	PRR15L	53	PRR15L	uc002imp.4
cg19988235	2.17375e-05	37980	TAF1B	37980	TAF1B	uc010exc.2
cg07538372	0.000662549	0	ADGRD1	11067	ADGRD1	uc001uiv.1
cg01089602	2.79959e-05	0	F7	0	F7	uc010agp.2
cg06610484	0.000379671	0	MCHR2	5	MCHR2	uc003pqh.1
cg15658306	0.000276392	46	TREML2	46	TREML2	uc010jxm.1
cg01094108	0.000541224	0	GLI3	186665	GLI3	uc011kbg.2
cg13309174	5.14405e-06	0	TKFC	1360	DDB1	uc001nrc.5
cg06918467	0.000498714	7	OLIG3	7	OLIG3	uc003qhp.1
cg01735080	4.26606e-05	35889	BCL11B	138086	BCL11B	uc001yga.3
cg17857870	0.000358268	0	PRPF6	3271	LINC00176	uc002yhq.3
cg13349035	0.000108422	0	HLA-DPB1	137	HLA-DPB1	uc011dqq.1
cg25939869	0.000748389	146613	CTH	175246	CTH	uc009wbl.2
cg12949633	0.000163551	107741	LOC339975	107741	LOC339975	uc021xvl.1
cg19027361	4.50353e-07	0	TIE1	1986	TIE1	uc010oka.2
cg16235748	9.04034e-06	0	ZC3H12D	23040	ZC3H12D	uc003qmn.1
cg02538337	0.000299043	1297774	XPNPEP1	1317280	XPNPEP1	uc010qra.1
cg18990407	0.000478809	0	EPHB3	17792	EPHB3	uc003foz.3
cg04150219	0.000212374	0	LRRN1	46274	LRRN1	uc003bpt.4
cg19865087	0.000324321	20766	MDH1	38811	MDH1	uc010ypv.2
cg21594043	0.000760247	0	SLCO3A1	94012	SLCO3A1	uc010boc.1
cg02034222	1.55245e-06	0	DQX1	125	DQX1	uc010yrw.2
cg17457912	1.46624e-05	0	MIR22HG	177	MIR22	uc021tnl.1
cg00818899	3.18027e-05	2464	SLC7A7	2464	SLC7A7	uc001wgu.4
cg26419287	1.3445e-05	0	NID2	26468	C14orf166	uc010aod.3
cg27407385	8.62218e-05	0	PRR25	5277	PRR25	uc010uut.2
cg15874642	0.000615557	0	EGFL8	2177	EGFL8	uc003oac.1
cg17818344	0.000317493	10	ATCAY	10	ATCAY	uc002lyy.4
cg06458557	3.21047e-06	177372	ZNF469	177372	ZNF469	uc002fku.2
cg17866732	0.000416281	0	SOWAHC	963	SOWAHC	uc002tfb.3
cg21637761	5.28455e-05	0	SPECC1	48012	SPECC1	uc002gwt.3
cg19588863	7.98811e-06	0	DEDD	6150	NIT1	uc001fxy.2
cg27052685	0.000704378	326141	LOC100287010	355623	LOC100287010	uc010ywf.1
cg20431748	0.000419645	4747	TDRD5	4747	TDRD5	uc021pfm.1
cg03887438	0.000525797	0	OPCML	96978	OPCML	uc010scl.2
cg14409104	2.9736e-06	0	MVB12B	11927	MVB12B	uc011lzz.1
cg13735557	0.000118078	0	EPHB3	11132	EPHB3	uc003foz.3
cg06103624	3.84399e-07	0	SMAD6	2002	SMAD6	uc002aqg.3
cg14477619	3.52108e-05	0	NPC1L1	31	NPC1L1	uc003tlb.3
cg11553755	1.53093e-05	0	TJAP1	1231	TJAP1	uc010jyq.2
cg02369188	2.87874e-05	0	PTPRN2	38702	LOC100506585	uc003wns.3
cg08211188	0.000178515	2563	PPP2R1A	2563	PPP2R1A	uc002pyp.3
cg08757862	0.000527947	969	TLR1	969	TLR1	uc003gtl.3
cg12598581	0.000204905	0	KIAA2012	26013	KIAA2012	uc002uyy.2
cg20667480	1.16275e-05	0	TBC1D16	7886	TBC1D16	uc002jxg.2
cg20231299	8.18204e-06	0	FUT2	3629	FUT2	uc002pke.4
cg08229360	0.000299107	0	CTDSPL	805	CTDSPL	uc003chg.3
cg19252199	8.47818e-08	0	COL4A2	1310	COL4A2	uc001vqx.3
cg25962880	9.6352e-05	2665	DTNB	2665	DTNB	uc002rgh.4
cg04793813	1.52997e-06	0	MT1M	378	MT1E	uc002ejl.3
cg11713064	0.000811223	8899	LEMD2	15326	IP6K3	uc003ofb.2
cg02241986	0.000255473	379	CALML3	379	CALML3	uc001iie.1
cg09472901	0.000405365	11484	LCLAT1	87867	CAPN13	uc002rnm.3
cg21162356	2.27392e-05	68042	C1orf95	68042	C1orf95	uc021pjw.1
cg02003184	0.000203208	0	KLK1	2576	KLK1	uc002ptk.1
cg13919341	0.000726915	0	ZNRD1	511	ZNRD1-AS1	uc003nox.1
cg24852548	0.000362248	0	HOPX	54	HOPX	uc003hbz.2
cg21473741	0.000834797	0	ATP6V0A4	22771	ATP6V0A4	uc003vuf.3
cg18584550	0.000324825	0	TCF3	4946	TCF3	uc002lts.1
cg22006640	0.000102148	6543	PITX2	12217	PITX2	uc003iac.3
cg06728055	0.00043992	0	WWTR1	80821	WWTR1	uc003exe.3
cg06468454	2.27658e-05	0	P2RX5	3917	P2RX5	uc010vrx.2
cg13005636	0.000707116	4916	ZMYM5	33622	ZMYM5	uc001umm.1
cg13904968	0.00067831	123	PCK1	123	PCK1	uc002xyn.4
cg03750478	0.000100663	0	BOLA2	34	C16orf54	uc002dtp.2
cg08380311	3.5954e-05	0	NFIC	45286	SMIM24	uc010xhk.1
cg13659700	0.000475226	0	LMTK2	8725	BHLHA15	uc003upf.1
cg01714727	0.000319838	159316	LOC146513	159316	LOC146513	uc021tmf.1
cg12947079	0.000430437	20293	MIR4456	20293	MIR4456	uc021xvw.1
cg12301972	7.25956e-05	0	AGXT	138	AGXT	uc002wab.4
cg24838825	2.67798e-05	10611	XPNPEP1	10611	XPNPEP1	uc001kyp.2
cg23586440	4.74952e-05	0	NOL4L	4374	NOL4L	uc002wxu.5
cg15738800	0.000787303	28	PRR15L	28	PRR15L	uc002imp.4
cg12439388	0.000897546	0	TRIM26	18741	TRIM26	uc003npr.3
cg02273477	0.00012864	0	NXN	168	NXN	uc002fsb.2
cg02900356	0.000390589	0	PYCARD-AS1	396	PYCARD	uc002ebm.3
cg19675935	6.01119e-05	0	ZNF579	2803	ZNF579	uc002qlh.3
cg21250756	0.000476975	0	HNF1B	16434	HNF1B	uc021tvu.1
cg23120601	8.23332e-05	0	PLCB2	301	PLCB2	uc001zlc.3
cg13225427	0.00060224	0	GSTZ1	10192	GSTZ1	uc001xtm.3
cg21037527	0.000296699	0	SH3BP4	3778	SH3BP4	uc010fym.3
cg25495650	0.000544088	0	PRKAR1B	8017	PRKAR1B	uc003six.1
cg16564525	9.41797e-05	413	APOA1BP	413	APOA1BP	uc031pqp.1
cg06310712	6.24407e-07	0	AATK	964	AATK	uc021ueu.1
cg15174906	0.000746571	179359	ARID1B	179359	ARID1B	uc003qqn.3
cg14906103	5.57572e-05	283	TMEM33	283	TMEM33	uc003gwi.2
cg24749672	7.31155e-05	0	BIN2	169	BIN2	uc001ryg.3
cg27269962	0.000726915	0	SND1	96563	SND1-IT1	uc003vmj.2
cg19611886	0.00021156	17363	AZIN1	55224	AZIN1	uc003ykx.3
cg15196316	0.000118327	21409	HIPK3	49921	HIPK3	uc009yjw.1
cg22674789	0.00019225	31703	SFTPD	31703	SFTPD	uc001kbh.3
cg11511175	0.000296888	0	AGAP2	42	AGAP2-AS1	uc001sps.4
cg10380762	5.11922e-05	0	ACOT11	913	FAM151A	uc001cxn.3
cg03661817	1.2043e-05	0	KIFC3	182	KIFC3	uc002emo.4
cg03523785	0.000571475	1295	FOXG1	1295	FOXG1	uc001wqe.4
cg24529722	0.00025264	100	SLC44A4	100	SLC44A4	uc010jti.3
cg00224174	0.000176768	0	C5orf15	3445	C5orf15	uc003kyo.3
cg05880105	3.77121e-07	499	MIR150	499	MIR150	uc010yaw.1
cg21578906	0.000137259	26	SLC5A4	26	SLC5A4	uc003ami.3
cg04011829	0.000852892	0	SLCO4A1	1235	SLCO4A1	uc002ydb.1
cg15937958	2.64114e-06	0	CXCL17	1	CXCL17	uc002otu.3
cg01347553	2.36351e-05	0	CACNA2D4	14123	CACNA2D4	uc021qsy.1
cg26595893	0.000211202	0	SLC22A18	4174	PHLDA2	uc001lxa.1
cg01172419	0.000498336	12847	C1QTNF8	12847	C1QTNF8	uc010uuw.1
cg07357081	0.00070121	0	SLC44A4	24	SLC44A4	uc010jti.3
cg17611512	0.00038627	0	COL18A1	4887	COL18A1-AS1	uc011afr.1
cg25948831	2.21866e-06	0	CCDC40	15832	CCDC40	uc002jxm.4
cg15447787	0.000772716	24824	TJP1	104603	FAM189A1	uc010azk.1
cg05416223	0.000157349	0	TMPRSS4	269	TMPRSS4	uc009yzu.3
cg09163035	6.13043e-06	0	LASP1	26693	LINC00672	uc002hrb.2
cg03533590	0.000351422	0	LRP5	39360	PPP6R3	uc010rqb.1
cg17316649	0.000174443	0	HLA-DRB6	137	HLA-DRB1	uc011dqc.1
cg03316934	3.28138e-06	3528	SLC4A3	13540	SLC4A3	uc010fwn.1
cg18795732	0.000601762	4424	SBK3	4424	SBK3	uc021vbx.1
cg06251500	0.000568768	0	KCNH2	9000	KCNH2	uc003wib.3
cg08271229	5.31209e-05	0	SKI	61424	LOC100129534	uc001ajc.3
cg15025133	0.000458666	0	DSCAML1	94034	CEP164	uc001prg.1
cg23902435	0.000167752	0	ERCC1	5090	ERCC1	uc002pbs.2
cg07319722	6.35055e-05	0	HEATR1	31	HEATR1	uc001hyd.2
cg26772116	0.000534632	0	MTIF3	814	MTIF3	uc001urh.3
cg27616751	2.67885e-06	0	FIS1	975	CLDN15	uc003uyh.2
cg03282975	7.12104e-06	0	KCNG2	14595	KCNG2	uc010xfl.2
cg16755251	5.52201e-05	86548	THBS2	86548	THBS2	uc003qwt.3
cg02231909	0.000959197	0	SLC45A4	2282	SLC45A4	uc003ywc.1
cg08421080	0.000652524	0	RIMBP2	39082	RIMBP2	uc001uil.2
cg24875029	0.000587535	529	POU3F3	529	POU3F3	uc010ywg.2
cg17949915	2.0787e-05	0	PITX2	5120	PITX2	uc003iad.3
cg02261780	0.000496862	0	GNA11	3319	GNA11	uc002lxd.3
cg00624737	1.31148e-05	0	FOXL1	1525	FOXL1	uc002fjr.3
cg23320965	6.42096e-05	48707	FZD7	48707	FZD7	uc002uyw.1
cg16879596	0.000408642	0	ZSCAN25	356	CYP3A5	uc003urq.3
cg21627181	0.000211676	735	SLC17A4	735	SLC17A4	uc003nfe.3
cg00308631	0.000430672	0	LZTS3	41	LZTS3	uc002wia.1
cg06875131	6.58259e-06	0	AXIN2	384	AXIN2	uc002jfh.3
cg19083626	1.34061e-05	47055	EGFR	65444	EGFR-AS1	uc003tqo.4
cg20039443	4.67498e-05	0	NFATC2	39397	MIR3194	uc021weu.1
cg11825970	0.00026011	0	PPM1H	126064	MIRLET7I	uc001srj.2
cg07485417	0.00099081	0	NPM2	496	NPM2	uc003xae.3
cg18087256	7.56782e-05	17428	NUFIP1	67657	NUFIP1	uc001uzp.2
cg27154941	0.000500276	0	WFDC1	18508	WFDC1	uc002fhv.3
cg04825262	0.0002498	0	NAE1	2843	NAE1	uc002eqe.3
cg10305000	0.000358459	0	CRAMP1	198	CRAMP1	uc002cmf.3
cg19774627	0.000107012	0	KCNJ10	15510	PIGM	uc001fuv.1
cg03752259	0.000539917	0	SDK1	37123	SDK1	uc003smz.3
cg17155330	8.76804e-05	0	CARKD	4059	CARKD	uc021rmn.1
cg04358214	6.8282e-05	560	C16orf70	560	C16orf70	uc002erc.3
cg04811098	0.000942033	1030	INSIG1	1030	INSIG1	uc003wly.3
cg10463626	1.04718e-05	0	TNXB	23055	TNXB	uc003nzl.2
cg24660640	3.65613e-06	0	RAP1A	569	RAP1A	uc001ebk.3
cg23743114	1.9491e-05	0	CCL15	686	CCL15-CCL14	uc010wcs.2
cg19077854	0.000806698	0	SNX24	39491	SNX24	uc003ktf.2
cg03085524	0.000401316	20518	SCRIB	33754	SCRIB	uc003yzn.1
cg05991442	6.74309e-06	0	RECQL5	6460	SMIM6	uc002joy.3
cg20638429	8.87363e-05	74	GGT1	74	GGT1	uc003aan.1
cg05460975	0.000772575	0	P3H1	6364	CLDN19	uc001cht.1
cg21088514	2.20305e-05	0	KCNE1	195	KCNE1	uc002yua.4
cg19313402	2.61708e-05	0	SLC30A10	313	SLC30A10	uc001hlw.3
cg00417807	0.000242599	0	BRD1	4328	NA	uc011ari.1
cg00623774	2.06693e-05	69458	SHH	69458	SHH	uc003wmk.1
cg10927461	0.000749558	4730	TSN	17037	TSN	uc002tnl.3
cg12351068	0.000629089	0	LINC00595	99639	LINC00595	uc031pwb.1
cg22717825	2.14456e-05	187	PLA2G2E	187	PLA2G2E	uc001bct.1
cg11641102	3.03331e-05	0	PTK2B	791	PTK2B	uc003xfq.2
cg13852084	0.000967573	0	HLA-DMA	1930	HLA-DMA	uc003ocm.2
cg15703357	0.000111735	0	NEURL3	354	NEURL3	uc010fhx.3
cg03280235	0.000216124	0	GPSM3	989	PBX2	uc003oav.1
cg04359840	5.88621e-05	0	XYLT1	1436	XYLT1	uc002dfa.3
cg12100781	0.000799666	21629	CCNE1	33283	CCNE1	uc002nso.3
cg18800143	4.01242e-05	0	FAM131C	6334	FAM131C	uc001axz.4
cg11063495	6.9108e-05	0	PLB1	20	PLB1	uc002rmb.2
cg26470696	0.000644816	0	TM6SF2	459	HAPLN4	uc002nmc.3
cg05678462	0.000219433	0	LINC01600	1196	LINC01600	uc003mtw.2
cg18590335	0.000127011	0	CACNB1	7960	ARL5C	uc031qzy.1
cg03717364	1.44628e-05	182729	HAAO	182729	HAAO	uc002rst.4
cg19555988	1.39061e-07	0	ASPG	2784	ASPG	uc001yoo.2
cg13283635	8.59164e-07	0	COL9A3	2238	COL9A3	uc002ydm.3
cg24096415	0.000114164	91	RILP	91	RILP	uc002ftd.3
cg13380906	5.52348e-06	0	MATN1	2383	MATN1-AS1	uc001bsb.1
cg19268695	0.000105035	0	DENND2D	85	DENND2D	uc001eak.2
cg07316556	4.62548e-05	53028	NPAS2	53028	NPAS2	uc002tap.1
cg03016571	0.000988315	0	LINC00483	750	LINC00483	uc031rdf.1
cg06602086	0.000263982	0	IFT140	224	TMEM204	uc002cmd.3
cg22659676	0.000916641	17527	IGIP	20397	IGIP	uc003lfb.1
cg14362323	0.000934892	230552	PRR20D	230552	PRR20D	uc010thd.1
cg00127781	0.000107763	0	CACNA2D2	12942	TMEM115	uc003dan.1
cg14646111	0.000383459	0	SEC23B	1052	SEC23B	uc002wrc.2
cg20702802	0.000369772	0	QTRT1	73	DNM2	uc010dxk.2
cg09280022	0.000751893	0	DIP2C	18678	DIP2C	uc009xhi.1
cg13386217	0.000994901	0	MYOM2	26776	MYOM2	uc003wpx.4
cg08791813	0.000895144	0	RASGRF2	49019	RASGRF2	uc003khb.1
cg07158939	0.00011656	2488	KHDRBS1	2488	KHDRBS1	uc001bua.2

## Sheet: Immune cells
Table S4. Differentially Variable and Methylated CpGs
	q value	distance	nearestGeneSymbol	distance	nearestTSS	nearestTranscript
cg02851793	0.000944393	0	SRGN	2025	SRGN	uc001joz.3
cg17763566	0.000207968	0	HLA-DPB2	3163	HLA-DPB2	uc003ocv.1
cg27224718	0.000174216	0	ZFAT	4415	ZFAT-AS1	uc003yus.1
cg26551026	0.000483865	0	CABLES1	1965	CABLES1	uc002kuc.2
cg14515779	0.000132506	11405	LINC01349	11405	LINC01349	uc021oqr.1
cg05503887	0.000415177	661	EHF	661	EHF	uc001mvr.2
cg24742349	1.78634e-05	0	CAST	120	CAST	uc011cup.2
cg20430263	0.000544124	0	CUEDC1	4514	CUEDC1	uc002ive.2
cg06835156	0.000879582	0	LINC00523	7853	LINC00523	uc001yhr.1
cg17285922	0.000674886	0	RAB38	75	RAB38	uc001pcj.2
cg14215363	0.000143908	25783	KLHL38	33058	KLHL38	uc003yqs.1
cg12089204	0.000763138	0	TOLLIP	5366	TOLLIP	uc001ltd.3
cg07481027	4.97857e-05	0	CAMK2G	2759	CAMK2G	uc001jvm.2
cg17858697	0.000148845	0	SFXN3	2452	SFXN3	uc010qpx.2
cg25668878	0.000763958	0	CCR3	6694	CCR1	uc003cph.1
cg25753024	2.21667e-05	4	SSH3	4	SSH3	uc001okj.3
cg27063572	0.000859254	20480	C11orf44	64876	C11orf44	uc031qfg.1
cg03468671	0.000909929	0	CTAGE5	1520	CTAGE5	uc001wvf.4
cg01089589	0.000668481	0	ATP6V1C2	32863	PDIA6	uc002rau.3
cg24647820	0.000565318	36354	DSP	36354	DSP	uc003mxp.1
cg20961387	0.000692913	0	DNM2	1051	DNM2	uc010dxk.2
cg19651184	1.52599e-05	0	SHROOM3	2957	MIR4450	uc021xpg.1
cg03016991	0.000330389	0	CORO1C	237	CORO1C	uc031qjk.1
cg22198179	0.000541827	0	RASA3	31172	RASA3	uc010aha.1
cg02522906	0.000395879	52427	ATE1	92223	FGFR2	uc001lfn.5
cg02302348	0.000238944	275558	KLF6	284843	KLF6	uc001iha.3
cg25963511	0.000296054	0	PAQR5	27	PAQR5	uc002asa.2
cg15757853	0.000435985	0	CABLES1	2573	CABLES1	uc002kuc.2
cg21467935	0.000435711	0	HSPA1L	927	HSPA1L	uc003nxh.3
cg15422708	0.000725218	0	DOT1L	2274	DOT1L	uc002lvc.1
cg03886254	7.92901e-05	243	SLC2A7	243	SLC2A7	uc009vmo.1
cg14260004	0.000104264	41666	SIPA1L2	41666	SIPA1L2	uc001hvg.3
cg17295739	0.000568794	0	TNXB	27636	TNXB	uc003nzl.2
cg06647382	7.90143e-05	0	PDK2	2674	PDK2	uc021tzx.1
cg27151174	0.000567751	544	CD2BP2	544	CD2BP2	uc002dxs.3
cg08926365	0.000110377	0	FYN	16671	FYN	uc010kdy.1
cg04532952	0.000589788	0	CA4	442	CA4	uc002iym.4
cg21987921	0.000161447	0	SPON2	4270	LOC100130872	uc003gcp.3
cg24656269	0.00076935	13292	OPCML	490868	NTM	uc001qgo.3
cg14228177	0.000314058	442	PSMG3	3101	PSMG3	uc003skx.2
cg00079169	0.000499847	0	THOP1	2142	THOP1	uc002lwk.3
cg24104567	0.000932608	139	WNK4	139	WNK4	uc002ibj.3
cg01827910	0.000177521	0	CAPN14	1176	CAPN14	uc010yms.2
cg02587643	0.0005609	0	CAST	572	CAST	uc011cup.2
cg14861920	0.00044742	442668	ISX	442668	ISX	uc003anj.3
cg02892357	0.000795893	0	TRPM2	374	TRPM2	uc002zex.1
cg08611376	1.28936e-07	0	ZFAT	114	ZFAT-AS1	uc003yus.1
cg24483493	0.000321292	1360	TPM1	1360	TPM1	uc002alg.3
cg10337079	0.0009013	0	INS-IGF2	178	INS-IGF2	uc009yde.3
cg18009653	0.000570346	0	WDR1	3768	MIR3138	uc021xlx.1
cg12448539	0.000645653	0	CNN3	27042	CNN3	uc010otv.2
cg13981078	0.000616746	1072	MTA1	1072	MTA1	uc001yqx.3
cg16827257	6.82154e-05	6801	KCNQ1DN	6801	KCNQ1DN	uc009ydq.3
cg01434228	0.000136485	0	CKLF	3175	CKLF-CMTM1	uc021tjs.1
cg27318507	0.000887649	0	IGF2R	258	LOC729603	uc003qtb.3
cg11581305	0.000130844	0	CSK	3658	CSK	uc010bkc.1
cg03487276	0.000406253	940	ZFP90	940	ZFP90	uc002ewb.3
cg26360953	0.000225891	22782	DNAJC11	22782	DNAJC11	uc001aof.2
cg18235734	0.000232378	79124	ZNF644	118936	BARHL2	uc001dns.3
cg22389936	0.000529545	0	CCNL2	148	CCNL2	uc001aff.1
cg01072786	0.000311461	0	GLB1L	504	GLB1L	uc010zkx.2
cg25407528	0.000843854	0	SPTBN1	19050	SPTBN1	uc002rxy.3
cg02555393	0.000318781	0	ITPKB	93205	C1orf95	uc021pjw.1
cg27221338	0.000312267	1175	KDELR2	1175	KDELR2	uc003sqe.4
cg15382564	0.00065425	0	ST14	16353	ST14	uc010sca.1
cg08850675	0.000817333	0	DAGLB	1924	DAGLB	uc003sqa.3
cg22226680	0.000716835	6822	SYT8	6822	SYT8	uc010qxb.1
cg08707110	7.09106e-08	0	SNX32	5929	CFL1	uc001ofs.3
cg16180531	0.000664048	483	SLCO4A1	483	SLCO4A1	uc002ydb.1
cg20608294	0.000564534	0	NMUR1	5109	NMUR1	uc002vry.4
cg25046651	0.000182428	0	ADHFE1	287	ADHFE1	uc011leq.1
cg07235057	0.000296203	0	GRB10	67141	DDC	uc003tpg.4
cg14842376	0.000121921	0	HDLBP	870	HDLBP	uc002waz.3
cg04852949	0.000223901	1160	COL16A1	1160	COL16A1	uc001btk.1
cg24427271	0.000757058	0	USP36	1829	USP36	uc002jwa.1
cg02306493	0.000699324	408	FARSA	408	FARSA	uc002mvs.2
cg17870357	0.000611882	0	GFRA1	78522	GFRA1	uc001lci.3
cg23234622	0.00034113	15239	E2F6	15239	E2F6	uc002rbe.4
cg06457811	0.000791183	73115	INSIG1	75761	EN2	uc003wmb.3
cg15964212	0.000242702	616	PLEKHH1	616	PLEKHH1	uc001xjl.1
cg16569309	1.2234e-06	2386	ARHGAP33	2386	ARHGAP33	uc002obr.2
cg03380744	0.000633304	0	APBA2	73239	APBA2	uc001zck.3
cg01157470	0.000890952	1092	LOC154449	9327	LOC154449	uc003qxl.2
cg04165720	0.000766424	0	CAMSAP3	1914	CAMSAP3	uc002mgw.3
cg17447514	0.000270214	26438	HDAC9	93862	TWIST1	uc003sum.3
cg15031685	0.000655623	0	FLNC	8795	ATP6V1F	uc003voc.2
cg20092122	0.000694453	836	BST2	836	BST2	uc002ngl.3
cg23975975	0.000935677	547493	SALL3	547493	SALL3	uc002lmt.3
cg17245135	0.000471301	0	MEF2C	37903	LINC00461	uc011cua.1
cg07529241	0.000750814	2297	LRCOL1	2297	LRCOL1	uc021rgr.1
cg23843180	8.00443e-05	0	NGEF	25110	NGEF	uc002vts.2
cg23657190	0.000760255	0	CFAP46	47754	CFAP46	uc009ybf.2
cg06269299	0.000233599	806	G6PC2	806	G6PC2	uc002uem.3
cg07094785	0.000104439	0	HNRNPUL2	3963	BSCL2	uc001nut.4
cg10631356	0.000252755	0	ELF5	15803	ELF5	uc001mvo.1
cg01298882	0.000250291	10028	QKI	173981	QKI	uc003que.3
cg19621160	0.000564763	0	STIM2	147	STIM2	uc010iey.3
cg18411660	0.000892996	0	PTPRN2	67395	LOC100506585	uc003wns.3
cg05548945	0.000957885	0	LPP	114263	TPRG1	uc003frv.2
cg25627675	0.000721779	0	SNORA45B	95	SNORA45B	uc001mgr.1
cg27118230	0.000570314	0	MAP4K5	313	MAP4K5	uc010anv.1
cg23696593	0.000559091	0	ARMC4	70221	ARMC4	uc010qds.2
cg07833710	0.000285716	0	SEC16B	675	LOC730102	uc001glm.3
cg21767295	0.000501695	0	HMGN2P46	4126	SLC30A4	uc001zvj.3
cg23696886	0.000186853	0	PDLIM2	792	PDLIM2	uc003xca.3
cg22988237	0.000927073	0	EFNA3	2861	EFNA3	uc001fhf.3
cg11260904	1.55883e-05	389	NEUROG1	389	NEUROG1	uc003lax.3
cg10837685	0.000465204	0	CYFIP1	983	CYFIP1	uc001yuv.3
cg21862099	1.20959e-05	4676	LSM14B	4676	LSM14B	uc002ybt.2
cg07941017	1.36491e-05	0	RNF130	804	RNF130	uc003mll.1
cg09035736	0.0005686	0	MAFF	138	MAFF	uc011anr.2
cg05554151	0.000150685	0	MT1G	1179	MT1G	uc002eju.1
cg10480584	0.000897955	748	PRDM6	748	PRDM6	uc003kti.3
cg24262376	0.000735286	0	LYSMD1	1094	LYSMD1	uc001ewy.3
cg19720347	0.000653117	0	ENO2	248	ENO2	uc001qrv.1
cg07094298	0.000607016	0	TNIP2	9724	TNIP2	uc003gff.2
cg26705574	0.000455075	0	NFATC4	73	NFATC4	uc010alr.3
cg13307782	0.000313892	7002	AP3B1	218960	TBCA	uc003kfh.1
cg01191259	0.000735378	0	APBA2	3381	APBA2	uc001zck.3
cg20457180	0.000253577	0	MTMR9LP	5394	MTMR9LP	uc001but.3
cg16704389	0.000540173	1366	KATNB1	1366	KATNB1	uc002eml.1
cg12221970	0.000145428	0	ITPKB	42042	ITPKB	uc010pvo.2
cg15651928	0.000998099	0	PXMP4	16600	E2F1	uc002wzu.4
cg14429369	0.000110377	626604	FRG1	626604	FRG1	uc003izs.3
cg06567722	1.10339e-05	0	PCID2	6013	PCID2	uc001vtb.3
cg26972969	6.50235e-06	0	LINC00461	361	LINC00461	uc011cub.2
cg13072717	0.000491059	0	ST6GAL1	4323	ST6GAL1	uc003frd.3
cg13794839	0.000100568	0	RCOR1	81249	TRAF3	uc001ymc.2
cg21703606	0.00043388	0	HOXC5	149	MIR615	uc021qyl.1
cg20850243	0.000177545	452	STK24	452	STK24	uc001vnn.1
cg01568244	0.00045163	0	EXOC3L1	640	KIAA0895L	uc002ert.3
cg04241652	0.000217346	540	LINC00982	540	LINC00982	uc010nzg.1
cg27067214	5.56361e-05	0	CAST	180	CAST	uc011cup.2
cg01314165	0.000410445	0	EEPD1	86553	KIAA0895	uc003tfc.2
cg26332552	0.000516769	0	KIAA0226	1101	MIR922	uc021xjw.1
cg11383291	0.000235516	0	ITGB5	8204	ITGB5	uc003eho.3
cg24481303	0.000626157	0	PTPRN2	89554	MIR595	uc022aql.1
cg10658459	0.000892856	47051	BTF3	47051	BTF3	uc010izd.1
cg16855458	0.000780171	686	TAP2	686	TAP2	uc011dqf.1
cg25637829	0.000151119	2056	ZNF503	5739	ZNF503-AS2	uc010qlf.2
cg21388339	0.000203002	0	TP73	684	TP73	uc010nzj.2
cg04320255	1.39476e-06	0	FOXP1	759	FOXP1	uc003doi.3
cg18316386	0.0009021	0	XRCC6BP1	421	XRCC6BP1	uc001sqp.3
cg02874569	0.000810597	79619	FARS2	152864	NRN1	uc021ykx.1
cg23231692	0.000270833	1136	DRD4	1136	DRD4	uc001lqp.2
cg05181927	8.76937e-06	0	RPS24	5378	RPS24	uc001jzp.3
cg07379335	2.03994e-05	64693	LINC01184	207327	LINC01184	uc003kun.3
cg24408656	0.000381556	9196	NKX2-2	9196	NKX2-2	uc002wsi.3
cg05596265	0.000236352	0	CNTN4	831	CNTN4	uc003bpb.1
cg22801819	0.000511054	366699	POM121L12	366699	POM121L12	uc003tpz.3
cg13739942	0.000632063	0	CCDC12	40457	CCDC12	uc031rzh.1
cg02509000	6.42706e-05	0	NAV2	14586	MIR4694	uc021qex.1
cg20703790	0.000464878	11451	PAXIP1-AS2	11451	PAXIP1-AS2	uc011kvr.2
cg11658781	0.0004627	0	FAM168A	67891	FAM168A	uc001oty.1
cg11730722	8.94523e-05	1217	LBX1	3201	LBX1	uc001ksx.3
cg12749164	0.000131377	121463	SLC45A1	121463	SLC45A1	uc001apb.3
cg21189438	0.000475067	0	FAM201A	1473	FAM201A	uc004abh.4
cg13236409	9.34835e-05	113594	GXYLT1	176619	GXYLT1	uc001rms.4
cg14968732	0.000353072	0	CPNE8	779	CPNE8	uc001rls.1
cg11355297	1.45965e-06	2646	RASA3	57121	RASA3	uc010aha.1
cg15145693	0.000361203	0	CAST	214	CAST	uc011cup.2
cg23445604	0.000189334	606	ALS2CL	606	ALS2CL	uc003cqb.2
cg02574484	0.00032279	0	MAST4	32352	CD180	uc003juy.2
cg19962052	4.36526e-05	102630	OTOS	102630	OTOS	uc002vyv.3
cg16269532	0.000211937	24090	HAND1	24090	HAND1	uc003lvn.3
cg16219810	2.03109e-05	0	FRMD5	135	FRMD5	uc001ztl.3
cg09007058	0.000325729	199	GPRC5A	199	GPRC5A	uc001rba.3
cg04228039	0.00017382	529	PDGFD	529	PDGFD	uc001php.3
cg16129213	6.26343e-05	1153	SOD1	1153	SOD1	uc002ypa.3
cg08662757	0.000539237	0	SSH3	47	SSH3	uc001okj.3
cg01336162	0.000169814	0	TGFBR3	1701	TGFBR3	uc001doh.3
cg24553058	2.82418e-05	0	IL1F10	911	IL1F10	uc002tiw.3
cg02545261	0.00061253	35856	MSX2	35856	MSX2	uc003mcy.3
cg15324978	0.000131752	0	SLC15A4	9780	SLC15A4	uc001uhu.2
cg16175703	1.59909e-05	138650	DLX2	138650	DLX2	uc002uhn.3
cg13077050	0.000890117	0	KIAA1549L	41952	C11orf91	uc001muq.2
cg10297701	0.000204588	0	HLA-DOA	4485	HLA-DOA	uc003ocr.3
cg25232510	0.000533006	0	NDRG1	3322	NDRG1	uc003yug.2
cg15346286	0.000537896	37693	NCOR2	37693	NCOR2	uc010tbb.2
cg02445958	0.000381067	2467	PDP2	2467	PDP2	uc002eqk.2
cg07530241	0.000223321	63296	LOC400548	70216	LINC00311	uc021tmc.1
cg16437728	0.000443073	0	SYT9	133	SYT9	uc001mfe.3
cg03971555	0.000743094	0	PIK3CD	4833	CLSTN1	uc001aqf.3
cg03943509	0.000203063	873	PYGM	873	PYGM	uc001oax.4
cg16300094	0.000386004	748	ENTPD1	748	ENTPD1	uc001kle.1
cg21402886	0.000260683	155945	KLF6	155945	KLF6	uc001iha.3
cg06464781	0.000407138	0	RASGRP2	110	RASGRP2	uc001oau.3
cg22685566	9.91868e-05	186695	FGF12	456351	FGF12	uc003fsx.3
cg02600349	0.000140785	0	FAM227A	815	FAM227A	uc011anw.1
cg20645419	4.61125e-05	0	AGAP1	43627	GBX2	uc002vvw.1
cg03066080	0.000132818	27193	RBFOX3	27193	RBFOX3	uc010dhs.4
cg01355957	1.71589e-06	0	IFIT5	782	LIPA	uc001kgb.4
cg03247892	0.000857577	0	ICAM4	571	ICAM4	uc002mnr.2
cg01663725	0.000888673	806	GRIN2B	806	GRIN2B	uc001rbt.2
cg23881936	0.000292893	0	ZNF284	196	ZNF223	uc002oyf.1
cg05244766	0.000949309	565	GSTP1	565	GSTP1	uc001omf.3
cg00092518	0.000406535	0	PHF11	21	PHF11	uc001vdc.3
cg12191422	9.65282e-05	293	PDCD4	293	PDCD4	uc001kzg.3
cg07203151	0.00085786	5851	LINC01342	5851	LINC01342	uc001acv.3
cg19382705	0.000164623	0	UST	57354	UST	uc003qmg.3
cg09332664	0.000178598	0	RING1	2417	RING1	uc003odl.3
cg12400664	0.000147688	0	HSPA1L	3312	HSPA1L	uc003nxh.3
cg20704963	6.72763e-06	28021	RTP5	31617	RTP5	uc010fzu.1
cg22469870	0.000213985	0	PMEPA1	7283	PMEPA1	uc031ruk.1
cg00011605	1.35598e-05	10479	LOC400548	22772	LOC400548	uc021tmb.1
cg05949397	0.000477685	3565	TP53I11	3565	TP53I11	uc031pzw.1
cg21864996	5.83494e-05	0	FCRLB	258	FCRLB	uc001gbn.4
cg04135806	0.000171414	0	RAB40C	4320	RAB40C	uc002chr.3
cg00530688	0.000511845	0	BTBD11	78	BTBD11	uc001tml.1
cg18731811	0.000112776	3992	MYO1B	3992	MYO1B	uc002usq.2
cg19051105	0.000827391	91	GNMT	91	GNMT	uc003otd.3
cg19593182	0.000440927	0	TRIM26	3533	TRIM26	uc003npr.3
cg18883852	5.12126e-06	0	TPT1-AS1	3827	TPT1-AS1	uc021rjh.1
cg04088289	0.000507932	0	ALDH4A1	3777	MIR4695	uc021ohm.2
cg11034318	0.000145305	134	LOC728743	134	LOC728743	uc003whg.3
cg05470939	0.000931834	544	SLC12A3	544	SLC12A3	uc002ekd.4
cg20570797	0.000256521	0	PXDN	35489	PXDN	uc002qxa.3
cg10759602	6.44285e-05	0	FOXF2	3605	FOXF2	uc003mtm.3
cg17478979	0.000704181	0	ZC3H12D	23597	ZC3H12D	uc003qmn.1
cg06712089	5.5389e-05	0	QSOX2	9034	QSOX2	uc010nbi.2
cg01546378	0.000605106	149	GALM	149	GALM	uc002rqy.3
cg20132903	0.000382198	0	NXN	15111	NXN	uc010vqd.2
cg19801256	0.000163934	0	ITGA1	31138	ITGA1	uc003jow.3
cg22945824	0.000413217	0	DCUN1D2	7354	ADPRHL1	uc001vtq.1
cg12290896	1.18362e-06	0	CAST	103	CAST	uc011cup.2
cg12346103	0.000153737	2219	FZD5	2219	FZD5	uc002vcj.3
cg16366323	2.02024e-05	486	DUSP3	486	DUSP3	uc002ied.4
cg20647418	0.000235407	0	PYY	20743	PYY	uc002ieq.3
cg08473199	2.86543e-05	0	WNT10A	3247	WNT10A	uc002vjd.1
cg26990681	2.14582e-05	0	KCNK12	46837	KCNK12	uc002rwb.3
cg16299665	1.14856e-05	0	KRTAP5-9	114	KRTAP5-9	uc001oqs.1
cg16762076	0.000430195	40587	SLC9A9	40587	SLC9A9	uc003evn.3
cg15849439	1.06775e-05	0	C3orf35	15160	C3orf35	uc003chb.3
cg07221454	0.00021926	0	MS4A10	19	MS4A10	uc001npz.1
cg18641329	0.000365028	0	RCBTB2	36489	RCBTB2	uc001vch.3
cg10035564	0.000678682	45105	AACS	83279	AACS	uc009zyi.3
cg00522333	0.00059009	0	ACSS1	2219	ACSS1	uc002wub.3
cg09147065	0.000384408	0	THEM6	7237	THEM6	uc011ljy.1
cg11573093	0.000935394	6	SHANK1	6	SHANK1	uc002psx.1
cg21715896	0.000523417	2329	IDH3A	2329	IDH3A	uc002bdd.3
cg03966486	0.000459898	0	ETS2	13295	ETS2	uc002yxg.4
cg09568001	0.000358913	0	HS3ST5	90	HS3ST5	uc003pwg.4
cg14265220	0.000313245	0	RXRA	5098	RXRA	uc004cfc.1
cg00225067	7.10434e-05	0	LIMD1	10817	LIMD1	uc003coq.3
cg25660036	1.11428e-05	848	GRPEL1	848	GRPEL1	uc003gjy.1
cg27512727	8.98369e-05	3849	PWWP2B	23504	C10orf91	uc001llm.3
cg13718179	0.000461259	3273	EPB41L4B	3273	EPB41L4B	uc004bdz.1
cg18203466	0.000250149	0	PLEKHS1	3567	PLEKHS1	uc001lar.2
cg23065561	0.000518758	0	USP46	116	USP46	uc003gzm.4
cg16238207	0.000388384	0	PDCL3	1693	PDCL3	uc002tao.2
cg27661394	0.000980371	0	STX18-AS1	118093	STX18-AS1	uc003gid.3
cg23878260	0.000122677	0	NCOR2	2564	NCOR2	uc010tax.2
cg06900355	0.000257776	6135	CCDC69	10298	CCDC69	uc031slw.1
cg06488655	0.000464007	20172	NR2F2	27095	NR2F2	uc010urk.2
cg13571599	0.000174731	47946	KATNAL1	152370	KATNAL1	uc001uss.4
cg16017313	0.000239386	0	UBE3B	3407	UBE3B	uc010sxp.1
cg26353287	0.000571712	60739	LOC648987	64821	LOC648987	uc003jnc.3
cg14658651	0.000372366	0	LONP1	12427	LONP1	uc031riz.1
cg03767031	6.30845e-05	345	FAN1	345	FAN1	uc001zfc.3
cg06022507	0.000181641	0	AQP11	709	AQP11	uc001oyj.3
cg04664328	0.000457663	1220	NR2E3	1220	NR2E3	uc002ath.1
cg07996393	4.83034e-06	38727	VEGFA	47490	VEGFA	uc003owk.3
cg00747160	0.000184237	0	ARL2BP	7398	ARL2BP	uc010ccy.1
cg05018835	0.000299912	0	RPS6KA5	55565	TTC7B	uc001xyp.3
cg22359623	0.000786729	0	STK39	65398	STK39	uc002uea.3
cg05855068	0.00061231	25072	LINC00489	28893	LINC00489	uc031rte.1
cg26371172	0.000307672	0	MAS1L	789	MAS1L	uc011dlq.2
cg26282762	0.00098876	0	MUM1	120	MUM1	uc002lsb.2
cg22314787	6.84533e-05	199	LOC400940	199	LOC400940	uc010yir.1
cg09060489	0.000668466	0	AHDC1	55615	AHDC1	uc009vsy.3
cg26786924	0.000459667	0	PNKD	246	PNKD	uc002vhq.3
cg22664428	4.08897e-05	0	DGCR2	701	DGCR11	uc002zos.2
cg14482953	3.99238e-05	0	NSMAF	508	NSMAF	uc011lee.2
cg02363202	0.000424244	0	R3HDM2	8249	STAC3	uc001snp.2
cg13096351	3.05138e-05	0	CTTN	14080	CTTN	uc001opx.3
cg22523078	0.000140947	805	LOC283731	3710	LOC283731	uc002axc.2
cg26585416	0.000295596	0	DAPK3	80	DAPK3	uc002lzc.1
cg02637843	4.31178e-05	21133	YWHAE	43741	TUSC5	uc002fsi.1
cg20503652	1.56437e-05	0	H1FNT	560	H1FNT	uc001rrm.3
cg18609120	0.000333049	0	HLA-J	2516	HCG9	uc003rth.3
cg09976893	0.000584025	0	EIF3H	14967	EIF3H	uc003yoa.3
cg25587091	0.000217565	36332	RAB11A	36332	RAB11A	uc002apk.3
cg21121082	0.000841042	10105	ETS1	73654	ETS1	uc009zcg.2
cg04910662	0.00033051	0	ZFHX3	739	ZFHX3	uc002fck.3
cg10175203	0.000143998	16144	EEFSEC	38801	DNAJB8-AS1	uc003ekl.1
cg25079100	0.000619755	211337	CDH9	221570	CDH9	uc011cnv.1
cg10919522	0.000225236	0	ELMSAN1	439	ELMSAN1	uc001xot.3
cg06715167	4.44885e-05	0	AGAP1	41287	AGAP1	uc021vyp.1
cg23912522	5.16299e-06	0	MEG3	2209	MIR770	uc021sbz.1
cg04497786	0.000713107	2524	IL17D	2524	IL17D	uc001unm.3
cg04896543	0.000305075	0	TEX35	1409	C1orf220	uc001glx.1
cg10264529	0.00067611	0	NRL	1417	PCK2	uc001wls.3
cg05040893	0.000790642	2304	C1QL1	9675	KIF18B	uc010wjh.3
cg20271602	8.44488e-06	0	FOXN1	1572	FOXN1	uc002hbj.3
cg24481801	8.38563e-05	1461	GSTM2	1461	GSTM2	uc001dyi.3
cg20498895	0.000345656	284	RPL32	284	RPL32	uc003bxm.3
cg13184225	0.000350608	0	RNPEP	4262	RNPEP	uc001gxd.3
cg08477594	0.000314446	0	ME3	38	ME3	uc001pca.3
cg02270243	0.000267349	47869	CDKN3	47869	CDKN3	uc001xap.3
cg16960943	0.000207816	0	AGAP1	14451	AGAP1	uc021vyp.1
cg00560574	0.000375428	0	CAST	188	CAST	uc011cup.2
cg14088669	0.000448308	0	OR10K1	43	OR10K1	uc010pij.2
cg12828073	0.000231729	0	MYT1	137	MYT1	uc002yii.3
cg21151057	8.62893e-06	0	PTPRN2	26649	MIR153-2	uc011kwb.1
cg06705879	0.000581828	3592	GINS2	3592	GINS2	uc002fja.3
cg21104363	0.000138229	0	VKORC1L1	28051	GUSB	uc003tun.3
cg02580005	2.87985e-05	0	LRBA	1109	MAB21L2	uc003ilw.3
cg06968741	3.44282e-05	1086	ACTN2	1086	ACTN2	uc001hyf.2
cg08539991	0.000854528	0	ZBTB32	1	ZBTB32	uc002oay.3
cg21635917	2.60547e-06	0	CAST	90	CAST	uc011cup.2
cg06988897	0.000167651	0	PIEZO1	986	PIEZO1	uc010cib.3
cg12973753	0.000229189	2878	HIST1H4E	3254	HIST1H4E	uc003ngy.3
cg15562885	0.000550548	0	ZNF710	4222	ZNF710	uc002bov.2
cg09639725	0.000449477	0	ADGRA1	113	ADGRA1	uc001llx.4
cg02782630	0.000300274	333	FAM175A	333	FAM175A	uc003hou.2
cg16399136	0.000355918	158	SEMA6C	15135	SEMA6C	uc001ewu.3
cg21928701	2.2012e-05	118	LPPR3	118	LPPR3	uc002lpy.2
cg13799933	0.000890335	14158	TLE3	40561	TLE3	uc010bim.1
cg08532914	0.000324966	824	VGLL4	824	VGLL4	uc003bwf.2
cg26650651	5.88452e-05	0	CNPY4	1218	MBLAC1	uc003utp.3
cg16831889	5.46073e-05	0	HDC	109	HDC	uc001zxz.3
cg20900557	0.000365258	17755	B3GNT7	23295	B3GNT7	uc002vrs.3
cg14293102	0.000193347	0	DOT1L	1976	MIR1227	uc021umq.1
cg02846790	0.000579484	0	ADCYAP1R1	1288	ADCYAP1R1	uc003tcc.2
cg20461826	9.64146e-05	0	ZNF652	41519	FLJ40194	uc002iot.2
cg07068756	0.000720295	0	UCHL1	11	UCHL1	uc003gvo.3
cg22882523	4.89641e-05	0	OPLAH	3078	OPLAH	uc003zas.1
cg26549860	0.000760754	0	FCHSD2	28707	ATG16L2	uc001otc.1
cg27306680	0.000133993	18378	IGFBP5	18378	IGFBP5	uc002vgj.4
cg18875551	0.000517276	2428	SRRM1	2428	SRRM1	uc001bjm.3
cg14026561	0.000429239	0	LINC00473	61	LINC00473	uc011egl.1
cg17866455	0.000675375	738	SCAND2P	738	SCAND2P	uc002bks.3
cg15425427	0.000243899	0	SIPA1	575	SIPA1	uc001ofb.2
cg18547391	0.000606095	29833	DEFB131	35813	DEFB131	uc011bwt.2
cg27094188	0.000914472	0	AGO1	530	AGO1	uc001bzl.3
cg22022716	0.000592018	5896	BNIP3L	28634	BNIP3L	uc003xey.2
cg21068030	2.32087e-05	0	CYB5D1	1240	NAA38	uc002gja.3
cg04812484	0.000611526	60	ERICH6B	60	ERICH6B	uc001val.2
cg14161579	0.000645948	0	RAB31	661	RAB31	uc002kog.2
cg16269144	0.000205332	0	PRKCZ	1758	PRKCZ	uc001air.3
cg07412838	0.000130844	0	RBP1	8090	RBP1	uc003eti.2
cg17815669	8.63417e-06	0	PRKCZ	1886	PRKCZ	uc001air.3
cg08359336	0.000452663	0	SH3BP5	108	SH3BP5	uc003bzq.2
cg05976325	0.000427183	11258	MB	11258	MB	uc003aob.3
cg01647729	0.000662695	0	EVL	31367	DEGS2	uc001ygx.2
cg14739785	0.000101995	0	RIMBP2	73057	RIMBP2	uc001uim.3
cg01207600	0.000201291	350	ENTPD1-AS1	350	ENTPD1-AS1	uc001klg.2
cg06534586	0.000508593	0	CDC42SE2	64826	CDC42SE2	uc003kvh.3
cg14213430	7.17463e-05	0	DNAJB6	13580	DNAJB6	uc031szu.1
cg10001845	0.000219786	9657	GJB2	15167	GJB2	uc001umy.3
cg26635451	0.000237819	2845	DUSP6	2845	DUSP6	uc001tay.3
cg04663790	8.2131e-06	22092	LINC01101	24106	LINC01101	uc002tmo.2
cg22313497	0.000911923	0	STUB1	811	STUB1	uc002cit.3
cg24832218	0.000159502	0	RPTOR	90286	RPTOR	uc002jyu.1
cg02704103	0.00017971	0	SHQ1	50605	SHQ1	uc003dpf.3
cg06834427	0.000557297	26678	AMER3	38521	AMER3	uc010fmt.1
cg23851026	0.000952678	0	LCT	21488	LOC100507600	uc002tuv.1
cg14138002	0.000201773	0	SMAD7	19027	SMAD7	uc002ldf.3
cg13072943	6.2314e-06	0	RPS6KA2	29413	RPS6KA2	uc003qvb.1
cg22390041	7.14589e-06	0	ALDH4A1	2972	ALDH4A1	uc001bbb.3
cg21454777	0.00014001	0	SYNDIG1	196764	SYNDIG1	uc002wtw.1
cg10210594	1.73478e-05	48103	CD34	48103	CD34	uc001hgw.1
cg26603598	2.34527e-05	484	COX7C	484	COX7C	uc003kir.3
cg21219327	0.000162204	0	SUV420H1	770	SUV420H1	uc001onm.1
cg22863590	0.000135359	0	AGAP2	4894	AGAP2-AS1	uc001sps.4
cg13781158	5.76972e-05	0	CNIH2	1165	CNIH2	uc001ohi.2
cg20502215	0.000139659	210	TSPAN13	210	TSPAN13	uc003stq.3
cg05432017	8.57082e-05	0	MAPKBP1	597	JMJD7	uc010bcm.1
cg25359981	0.00054412	929327	TECRL	932427	TECRL	uc010ihi.3
cg24974845	0.000413506	2269	RPL10L	2269	RPL10L	uc001wwg.3
cg09153458	0.000245425	0	SLC26A1	1476	IDUA	uc003gby.3
cg27079118	3.86801e-05	0	TSPAN33	3016	TSPAN33	uc003voq.2
cg06826120	9.47687e-06	8711	DYNC1H1	8711	DYNC1H1	uc001yks.2
cg09967487	0.000641434	0	ACSM1	1251	ACSM1	uc002dhm.1
cg11850311	1.01123e-05	539	ID1	539	ID1	uc002wwg.2
cg24082799	0.000557456	2713	KLHL42	2713	KLHL42	uc001rij.3
cg14139935	0.000197172	0	LRSAM1	1387	LRSAM1	uc004brg.2
cg03848675	2.58725e-05	921	FOXF2	921	FOXF2	uc003mtm.3
cg20099968	0.000193368	0	UVSSA	4281	UVSSA	uc010ibv.3
cg02806452	2.53902e-06	0	EFHD1	862	EFHD1	uc002vtc.3
cg09521719	4.7395e-05	191	IQCA1	191	IQCA1	uc002vvz.2
cg03235788	0.000750499	0	FAM213A	18906	FAM213A	uc001kce.4
cg20430816	0.000614346	0	STBD1	1174	STBD1	uc003hka.3
cg02438653	7.15776e-05	0	BCAR1	199	BCAR1	uc002fdv.3
cg01243658	0.000392626	0	MRPL23	3990	MRPL23	uc001lux.3
cg23644854	0.000157035	184	PTGES	14913	PTGES	uc004byi.3
cg12615165	8.6448e-05	0	GATA6	5982	GATA6	uc002ktu.2
cg01225788	0.000600505	0	SULF1	512	SULF1	uc003xyf.2
cg24800175	0.00041475	0	CACNA1A	22764	CACNA1A	uc002mwv.3
cg11064395	0.000541426	0	MICA	3932	MICA	uc003ntk.1
cg03893872	1.59018e-05	0	HHAT	37	HHAT	uc009xcx.3
cg01134637	0.000976121	0	CUEDC1	18226	CUEDC1	uc002ivd.2
cg15504467	0.000414682	0	NPAT	125	NPAT	uc001pjz.4
cg02655361	7.87472e-05	13021	CCDC80	13021	CCDC80	uc003dzf.3
cg20408693	0.000635041	643	SLC38A2	643	SLC38A2	uc001rpg.3
cg18293158	1.87289e-05	111	TGM4	111	TGM4	uc003coa.2
cg11559250	3.57652e-05	0	EDIL3	1486	EDIL3	uc003kio.1
cg06805572	0.00019079	0	HPCAL1	605	HPCAL1	uc002ral.3
cg07005055	0.000194701	0	WNT2B	796	WNT2B	uc001ecb.3
cg03145042	0.000226862	0	ANKS1B	76862	APAF1	uc009zto.3
cg26922243	0.000476553	40891	NUAK1	117577	NUAK1	uc001tlj.1
cg19933664	0.000308999	0	CAST	110	CAST	uc011cup.2
cg21022435	1.80768e-05	0	NFRKB	1013	NFRKB	uc001qfg.3
cg20645058	0.000139985	0	CLEC12B	300	CLEC12B	uc001qwx.2
cg12672779	0.000743821	1340	HMHB1	1340	HMHB1	uc003lnj.3
cg17153122	0.000294371	1508	FOXQ1	1508	FOXQ1	uc003mtl.4
cg01734698	0.000126744	0	2016-03-04	72714	2016-03-04	uc002vgb.3
cg03033106	0.00020672	0	NUMA1	1488	LRTOMT	uc001orr.3
cg18747378	9.40334e-06	0	HLA-C	121	HLA-C	uc021yuk.1
cg01638792	0.00062825	276	MYEOV	276	MYEOV	uc001oov.3
cg23134259	6.1683e-05	0	BOD1	4003	BOD1	uc003mcq.2
cg26272425	5.5971e-05	652	RBM11	652	RBM11	uc002yjn.4
cg01382181	7.57533e-05	0	HLA-DMA	3242	HLA-DMA	uc003ocm.2
cg11699517	0.000192699	0	BAHCC1	1581	MIR3186	uc021ufa.1
cg02298612	0.00025008	0	CHST6	465	CHST6	uc002fef.3
cg02625727	0.000710661	1173	LOC407835	1173	LOC407835	uc003voo.3
cg00562598	0.000626044	10449	RNF222	10449	RNF222	uc010vuy.1
cg11750962	0.000746292	0	MTOR	3062	MTOR	uc001asc.3
cg05315158	0.00099076	0	MUM1	2679	MUM1	uc002lsd.2
cg04470557	0.000172754	0	SLC22A4	121	SLC22A4	uc010jdq.1
cg27392395	1.08662e-07	950	SLC25A37	6449	SLC25A37	uc003xdq.3
cg24496563	0.000545405	0	IL12RB2	54080	SERBP1	uc001ddv.3
cg12552626	7.50577e-06	0	CCDC146	1688	FGL2	uc003ugb.3
cg06772671	0.000350684	0	KIAA0513	22334	FAM92B	uc021tlz.1
cg06898823	7.87472e-05	161111	SORL1	204454	SORL1	uc010rzq.1
cg07657776	0.000498192	0	KCTD10	1088	KCTD10	uc001toi.1
cg16310958	0.000812387	0	ABHD12	52625	PYGB	uc002wup.3
cg06791695	0.000492326	0	TBCD	6244	TBCD	uc002kgb.1
cg23739746	0.000399602	7771	RASA3	7771	RASA3	uc001vui.3
cg01533258	0.000238719	0	GSC	1008	GSC	uc001ydu.3
cg26500457	0.000865391	0	CRTAM	8	CRTAM	uc001pyk.3
cg23935261	0.000218078	0	UCK2	14214	TMCO1	uc001gdn.4
cg15391531	3.99893e-07	0	MBP	8487	MBP	uc010dqz.3
cg16713265	0.000150661	800	POU5F1	800	POU5F1	uc003nsv.3
cg10538929	0.000325313	0	LDLRAD2	1868	LDLRAD2	uc001bfh.1
cg21282837	8.6448e-05	0	PRKCZ	4353	PRKCZ	uc001ait.3
cg00053769	1.32099e-06	15342	GOT2	15342	GOT2	uc002eof.1
cg10581811	0.000224733	16519	CTDSP2	16519	CTDSP2	uc001sqm.3
cg07850832	1.19541e-05	1360	WDR70	1360	WDR70	uc010iva.1
cg24297451	5.54132e-05	0	NAV2	75326	NAV2-AS5	uc031pzi.1
cg14016031	0.000558951	0	FAM20C	19911	FAM20C	uc003sip.3
cg23599278	0.000150528	0	TRAPPC12	37317	TRAPPC12	uc010ewm.1
cg14670303	0.000599337	0	THBS2	100	THBS2	uc003qwt.3
cg11439826	9.48859e-05	7424	LOC100996291	22612	TMEM235	uc002jvk.3
cg18886239	9.3809e-05	0	FAM63A	7	FAM63A	uc001ewd.3
cg10452206	7.56081e-05	0	RARA	144	RARA	uc031rae.1
cg14313184	0.000920576	6929	FBXO18	33084	IL15RA	uc001iiv.3
cg25104512	5.6561e-05	259	ALS2CL	259	ALS2CL	uc003cqb.2
cg16550854	0.000328379	0	SUN1	6578	SUN1	uc010ksa.1
cg11641102	0.000233266	0	PTK2B	791	PTK2B	uc003xfq.2
cg16122912	0.000869224	0	RASA3	34956	RASA3	uc010aha.1
cg00543474	0.000890268	0	C10orf91	2266	C10orf91	uc001llm.3
cg09312446	0.000528121	0	ZNF598	775	ZNF598	uc002coe.2
cg24679348	0.000931181	0	CIDEC	923	PRRT3	uc003buk.2
cg05603910	0.000602347	0	ANO9	4743	SIGIRR	uc001lpe.1
cg14754491	0.000429293	231	LIMA1	231	LIMA1	uc001rwj.4
cg07222943	5.54427e-05	0	CARD11	74324	GNA12	uc003smu.3
cg26808592	0.000159004	16129	RNF17	16129	RNF17	uc001upq.1
cg07857444	0.000247545	21506	PXDN	125782	TPO	uc002qwy.1
cg05166473	0.000106532	0	BANP	100004	BANP	uc002fkr.3
cg00450425	0.000508205	0	VANGL1	3847	VANGL1	uc021ose.1
cg17308852	9.35094e-06	90739	LINC00348	90739	LINC00348	uc031qmd.1
cg24610425	0.000122453	0	TSPAN12	424	TSPAN12	uc010lkj.3
cg03603170	0.000239199	0	MCF2L	17363	F7	uc010agp.2
cg09453252	0.000440413	0	MSH2	61578	KCNK12	uc002rwb.3
cg22591002	0.000315899	0	SEMA4C	1629	SEMA4C	uc002sxe.3
cg16055817	0.00013201	0	RAPGEF2	88111	RAPGEF2	uc003iqg.4
cg10802005	0.000182403	2789	HNF1A-AS1	5243	HNF1A-AS1	uc010szm.1
cg03844308	0.000290165	0	FRMD8	1978	FRMD8	uc001odu.4
cg11627393	0.000918191	0	MTG1	5302	SPRN	uc001lnf.4
cg05187797	7.38142e-05	0	LOC100506274	8485	LOC100506274	uc002qyv.3
cg24953922	0.000233547	0	TAS1R2	4734	TAS1R2	uc001bba.1
cg04376709	0.000149312	219	FHL2	219	FHL2	uc002tdc.3
cg05215748	0.000110794	0	ALOX12-AS1	644	ALOX12	uc002gdx.4
cg14336658	0.000385057	12267	MIRLET7A1	12267	MIRLET7A1	uc004aui.3
cg11830694	5.93192e-05	0	CACNA1C	42848	CACNA1C-AS4	uc031qfm.1
cg23875401	0.000155539	0	LEUTX	48	LEUTX	uc010xvg.2
cg13572592	3.34937e-05	9779	SLC38A2	9779	SLC38A2	uc001rpg.3
cg13356285	0.000234648	0	PTPRH	990	SYT5	uc002qjn.1
cg17462107	0.00075069	0	MAST4	54829	MAST4	uc003juu.1
cg21293843	0.000355441	1369	MED16	1369	MED16	uc002lqd.1
cg21805138	0.000377059	0	C12orf49	20205	C12orf49	uc001tvz.1
cg03595018	0.000467217	0	LMF1	18420	LMF1	uc010brg.2
cg07885289	7.5054e-05	175	LHX1	175	LHX1	uc002hnh.2
cg05908380	0.000570891	0	SLC35D3	687	SLC35D3	uc003qhe.3
cg00283857	0.000604785	0	ZDHHC14	48583	ZDHHC14	uc010kjn.3
cg24469977	3.71532e-05	0	PLXNA4	54	PLXNA4	uc003vrb.3
cg16433587	0.000440904	0	PTPRN2	67068	MIR153-2	uc011kwb.1
cg12757181	4.01923e-06	0	GRID1	507	MIR346	uc010qmg.2
cg21106695	0.000482924	22112	VRK1	106379	VRK1	uc001yft.3
cg10977890	0.000602016	0	CHMP7	444	CHMP7	uc003xdd.2
cg10638582	0.000554243	3138	FAM118A	3138	FAM118A	uc003bfz.4
cg03649030	0.000578355	0	SEC22B	19464	SEC22B	uc031poa.1
cg06059056	0.00018373	0	IQSEC1	8	IQSEC1	uc003bxt.3
cg27592453	0.000945525	0	PARVB	3804	PARVG	uc010gzo.4
cg09606470	0.000469477	57	KLHL6	57	KLHL6	uc003flr.3
cg13381679	0.000243275	0	SEMA4B	1575	SEMA4B	uc002boz.3
cg04513006	5.56292e-05	115	ESRP2	115	ESRP2	uc002evq.1
cg25489732	0.000588185	33293	SLC45A4	33293	SLC45A4	uc010meq.1
cg02951738	0.00099513	52	LOC643355	52	LOC643355	uc001ebw.4
cg20497205	0.000117504	0	OPN5	797	OPN5	uc003ozd.3
cg25366140	0.00062573	0	PTPRN2	86114	LOC100506585	uc003wns.3
cg10671054	4.54857e-05	0	SCNN1A	5146	TNFRSF1A	uc001qnu.3
cg18731024	0.000162627	242752	C5orf38	246001	C5orf38	uc003jdc.3
cg27035997	0.000369269	24885	SMOC1	24885	SMOC1	uc001xls.2
cg06496010	0.000283364	1266	ARID5A	1266	ARID5A	uc002swe.3
cg06806158	0.000585648	0	RPS6KA2	17732	MIR1913	uc021zig.1
cg20723773	0.000221279	0	MAD1L1	99964	MAD1L1	uc003sld.1
cg08380311	0.000135859	0	NFIC	45286	SMIM24	uc010xhk.1
cg21756715	3.05908e-05	0	SP140L	12542	SP100	uc010zmb.2
cg18405691	0.000138683	0	OR4C15	969	OR4C15	uc010rig.2
cg08211120	0.000376315	0	CREBBP	29785	CREBBP	uc002cvv.3
cg02660119	0.000155053	0	EPN1	8755	EPN1	uc002qlx.3
cg15644174	0.000382313	0	TMEM171	80	TMEM171	uc003kcm.2
cg23611643	0.000925743	0	NCOR2	17206	NCOR2	uc001ugk.1
cg23415373	0.000586504	63809	MIR4464	63900	MIR4464	uc021zct.1
cg25092670	8.60741e-06	626	MORC1	626	MORC1	uc003dxl.3
cg22865700	0.000662282	100122	ELK2AP	100122	ELK2AP	uc001ysb.2
cg02102020	0.000252458	0	BRINP2	10155	BRINP2	uc001glf.3
cg21547371	0.000192544	0	TMEM110-MUSTN1	202	MUSTN1	uc003dga.4
cg22659267	8.55345e-05	0	LRPAP1	16337	LRPAP1	uc003ghh.4
cg03386903	0.000883452	0	KCNAB3	272	KCNAB3	uc002gjm.2
cg18204200	0.00069468	575	PLEKHH1	575	PLEKHH1	uc001xjl.1
cg01145442	4.85148e-06	781	OR2AG2	781	OR2AG2	uc001meq.1
cg04633661	8.91961e-05	3135	HIST1H2BH	3559	HIST1H2BH	uc003nhh.3
cg05375811	0.00096112	0	ADGRD1	49375	ADGRD1	uc009zyo.3
cg10580335	8.22215e-05	0	SLC41A3	724	SLC41A3	uc003eij.3
cg24368962	0.00056342	0	SIK2	35069	PPP2R1B	uc009yye.1
cg08712824	0.000168623	475	SSRP1	568	TNKS1BP1	uc001njs.3
cg25843564	0.000937118	239155	ARID1B	239155	ARID1B	uc003qqn.3
cg17918488	0.000385426	3004	GRK1	3004	GRK1	uc010tkf.2
cg26703873	0.000428593	1071	UNG	1071	UNG	uc001tnz.2
cg22335368	0.000344113	0	NLRX1	5293	NLRX1	uc001pvx.3
cg03661570	0.000639502	0	KCNQ5	66425	KCNQ5-AS1	uc031spb.1
cg04653928	0.000242702	0	FBXL19	2114	ORAI3	uc002eac.3
cg21783442	0.000394354	954	TIMM17A	954	TIMM17A	uc001gxc.3
cg01441988	0.000383631	0	KIAA0930	1985	MIR1249	uc021wrh.1
cg07768103	0.000295162	0	RNF44	463	RNF44	uc003mel.1
cg02951883	0.000355113	0	MAD1L1	70200	MAD1L1	uc003sld.1
cg04955246	0.000489297	0	PRKCA	62398	MIR634	uc021ubx.1
cg15230849	1.14105e-05	0	DST	50222	DST	uc003pde.2
cg09911342	1.89313e-05	341	ASZ1	341	ASZ1	uc003vjb.2
cg22670503	0.000570216	0	FRMPD2	244	FRMPD2	uc001jgi.3
cg00587613	0.000668481	0	CABP4	22	GPR152	uc001olm.3
cg00156194	4.96806e-05	62	HRASLS2	62	HRASLS2	uc001nxg.1
cg11941929	0.000873255	0	PRELID3A	8931	PRELID3A	uc010wzv.2
cg14710165	0.000193578	0	NSMCE2	303	NSMCE2	uc003yrw.2
cg02894139	0.000961686	3970	ADCYAP1	3970	ADCYAP1	uc010dkg.3
cg24807354	0.000843853	366	S1PR5	366	S1PR5	uc002mou.2
cg18333839	0.000889769	0	TIMP2	6503	CEP295NL	uc002jwg.2
cg17510121	0.000174685	0	SCUBE3	719	SCUBE3	uc003okf.1
cg01809371	0.000882896	1207	GALNT16	1207	GALNT16	uc001xla.2
cg14239494	3.06062e-05	0	CHD6	1533	CHD6	uc002xka.1
cg14046302	0.000759646	302224	ETAA1	315315	ETAA1	uc002sdz.1
cg08594183	0.00024979	12635	GTPBP4	12635	GTPBP4	uc001ift.3
cg05276753	0.00099269	1223	CGNL1	39951	MYZAP	uc002aei.3
cg02828878	0.000357544	0	LIPA	6563	CH25H	uc001kfz.3
cg09883264	0.000812466	0	NDFIP1	845	NDFIP1	uc003lmj.1
cg12493906	0.00024512	111	MMP26	111	MMP26	uc001lzv.3
cg11661204	0.000496624	0	AK5	133953	ZZZ3	uc001dhp.3
cg00962254	0.000899966	0	RAB40C	2960	WFIKKN1	uc002cht.1
cg00072711	0.000176279	0	C9orf24	446	C9orf24	uc003zuf.1
cg01610231	0.000147998	0	PITX2	7963	PITX2	uc003iad.3
cg20451705	3.80233e-05	0	CCDC88C	5535	CCDC88C	uc001xzi.3
cg11833001	4.75451e-05	7711	FGD5	7711	FGD5	uc003bzc.3
cg17759806	3.55365e-05	9582	OR14I1	9582	OR14I1	uc001ieu.1
cg24960960	7.73355e-07	31	SDHAP3	31	SDHAP3	uc011cme.2
cg18738906	0.000596821	0	SCNN1A	649	SCNN1A	uc001qnw.3
cg21276413	4.56746e-06	0	GABRB3	13	GABRA5	uc021sgi.1
cg15688918	0.000244437	87	TINCR	87	TINCR	uc002mcc.5
cg12046602	1.46254e-05	57900	ARID1B	57900	ARID1B	uc003qqn.3
cg07127888	0.000344823	0	GINS4	14063	GINS4	uc003xnx.3
cg00166352	9.64047e-06	0	DCTD	1937	DCTD	uc003ivf.3
cg06823863	4.66709e-05	411	CLEC19A	411	CLEC19A	uc002dga.5
cg10029130	0.00036802	0	TNS1	17	TNS1	uc002vgt.2
cg01866330	0.000274965	0	SLC45A4	3241	SLC45A4	uc003ywc.1
cg18234973	0.000112466	0	FGGY	49953	FGGY	uc001czm.5
cg12000760	0.000304997	19767	RANBP9	19767	RANBP9	uc003nbb.3
cg16673522	0.000163851	704	MIR187	704	MIR187	uc010dmv.2
cg08513626	0.000399953	3488	CES4A	12731	CES4A	uc002eqx.3
cg20036641	0.00034851	30201	SOX1	30201	SOX1	uc001vsb.1
cg22174010	0.000736831	0	ZIM2	13023	PEG3-AS1	uc010ets.2
cg01573121	0.000241965	0	DNAJC28	671	DNAJC28	uc002yrv.3
cg11685162	0.000409962	29393	RTP5	32989	RTP5	uc010fzu.1
cg10674293	0.000996157	1485	STARD13	1485	STARD13	uc001uux.3
cg00507055	0.000887652	0	TMEM63B	7399	CAPN11	uc003owt.1
cg11073813	6.50996e-05	23046	FOXO3	43837	LINC00222	uc003pso.1
cg26571487	0.000122501	0	MCPH1	57766	ANGPT2	uc003wqj.4
cg03715360	0.000297495	0	MYO1E	7	MIR2116	uc021smy.1
cg03991534	1.89734e-05	0	DIRC3	283275	DIRC3	uc002vgn.2
cg23595396	0.000944393	621	HCG27	621	HCG27	uc011dni.3
cg00158528	0.000175218	1617	CADPS2	12293	FEZF1	uc003vkc.3
cg08444833	4.64877e-05	0	AGO2	52080	CHRAC1	uc022bbv.1
cg12162530	0.000176742	0	KL	1211	KL	uc001uus.3
cg13652445	1.0186e-05	0	COL13A1	354	COL13A1	uc001jqk.2
cg09288606	0.000150105	0	HAS3	50	HAS3	uc002ewl.3
cg06548292	0.000743612	0	MBP	77	MBP	uc002lml.3
cg22538110	0.000696234	0	PTPRG	304013	PTPRG	uc003dla.4
cg00185122	0.000769368	0	MMP25	2017	MMP25	uc002cti.1
cg03344068	0.000173636	11060	SNX4	60227	ZNF148	uc003ehx.4
cg04265603	0.000287355	0	VIPR2	51527	VIPR2	uc003woh.3
cg24527452	2.36958e-05	1316	TPTE2P3	1316	TPTE2P3	uc001vgw.3
cg05395998	0.000110584	953	SNIP1	953	SNIP1	uc001cbi.4
cg17103314	0.000476064	647	KLK7	647	KLK7	uc002pup.3
cg15742758	0.000214658	0	ASB18	24021	ASB18	uc010fyp.1
cg18095675	0.000411922	0	BDH1	10545	BDH1	uc003fxr.3
cg15648859	0.000951237	0	NCOR2	6594	NCOR2	uc010tba.2
cg01317045	2.38714e-05	0	LOC388282	5105	LOC388282	uc031qwi.1
cg21301879	0.000920003	27615	PROC	27615	PROC	uc002tok.3
cg02647998	0.000581771	0	SYN2	244	TIMP4	uc003bwo.3
cg07301969	0.000254269	7212	MIR378C	7212	MIR378C	uc021qaz.1
cg03646605	0.000273393	125	ME3	125	ME3	uc009yvk.3
cg27523842	7.56414e-06	0	ZZEF1	9805	ZZEF1	uc002fxg.1
cg01983698	0.000192929	0	MIR100HG	2086	MIR100HG	uc001pya.3
cg19253410	0.000153171	0	KMT2D	8039	PRKAG1	uc001rsy.3
cg03403688	2.81479e-05	0	NLGN2	3285	SPEM1	uc002ggv.3
cg00685314	0.000172283	0	CIT	7404	CIT	uc001txi.2
cg04153551	8.64509e-06	0	FBLN5	22566	FBLN5	uc001xzw.3
cg09975219	0.000580872	0	ATP11A	22050	ATP11A	uc001vsm.1
cg23663774	0.000535071	0	PITX2	7837	PITX2	uc003iad.3
cg21269738	0.000937298	0	CACNA1C	22237	CACNA1C-IT3	uc031qfn.1
cg25491402	0.000274002	0	PDE9A	27628	PDE9A	uc002zbm.3
cg00956679	0.000284733	28278	IRF2BPL	32434	IRF2BPL	uc001xsy.4
cg01508548	0.000609063	1005	MIR658	1005	MIR658	uc021wpj.1
cg05488459	4.82825e-05	0	DCPS	23653	DCPS	uc001qdp.3
cg21875096	0.000781356	3263	TMEM128	3263	TMEM128	uc003ghr.1
cg25736145	4.351e-05	0	FAM131B	4721	FAM131B	uc010loz.3
cg20764575	0.000383407	244	DFNA5	244	DFNA5	uc003sxa.1
cg15798050	3.18641e-05	0	TBC1D22A	343696	TBC1D22A	uc003bif.3
cg13804461	0.000569869	11508	ASB9P1	13132	ASB9P1	uc021svm.2
cg12717591	0.000698271	0	SFMBT2	246163	SFMBT2	uc009xio.2
cg09039845	8.8824e-05	0	NCKAP1L	7501	PDE1B	uc001sgd.2
cg05998301	0.000114635	57258	AP1S3	95569	SCG2	uc002vnm.3
cg23131950	6.191e-05	426	AP2S1	426	AP2S1	uc002pft.1
cg21386766	0.000582173	0	CRADD	215626	CRADD	uc001tda.3
cg03381047	0.000131826	106445	LINC01558	118765	LINC01558	uc003sic.3
cg16307399	0.000357012	0	DFFB	21466	C1orf174	uc001alf.3
cg12983042	0.000563424	196475	MIR4470	196546	MIR4470	uc022ava.1
cg10984327	0.000804552	0	BRF1	4451	BRF1	uc010axi.1
cg21661379	0.000170178	11863	MIR5703	11863	MIR5703	uc031rrr.1
cg17284162	0.000146712	884	PYGM	884	PYGM	uc001oax.4
cg03600516	0.000525544	238	FAM105A	238	FAM105A	uc003jfj.3
cg08613888	0.000156358	0	LMF1	19239	LMF1	uc010bri.2
cg08072356	0.000196636	114	OR4N5	114	OR4N5	uc010tla.2
cg23177883	0.000361569	0	RNF5	1442	AGER	uc021yvm.1
cg05682742	0.000760826	99830	LINC00293	114729	LINC00293	uc010lxr.1
cg22984587	4.15252e-05	0	LOC641746	130	LOC641746	uc022afb.1
cg01547793	0.000220529	0	LOC100289673	1957	LOC100289673	uc021ycf.2
cg02854067	0.000547697	0	ZNF689	1732	ZNF689	uc002dyx.4
cg20630151	9.11397e-05	0	BPESC1	58	BPESC1	uc003eta.3
cg13905475	0.000457589	1129	AKNA	1129	AKNA	uc004biw.1
cg05356163	0.000146891	0	BACH2	57053	GJA10	uc011eaa.2
cg18202014	2.86501e-05	0	FARP2	5496	STK25	uc002wbl.3
cg14488592	2.09948e-05	49501	PSD2	49501	PSD2	uc003leu.1
cg05239163	0.00079788	0	C1orf43	1387	UBAP2L	uc009wot.3
cg17139436	0.000990061	0	MOB2	2661	KRTAP5-6	uc001lua.3
cg19702397	0.000163998	21145	LINC00578	21145	LINC00578	uc031sch.1
cg26673629	0.000244255	0	SLC22A23	13805	PSMG4	uc003mvj.4
cg22175781	8.82829e-06	0	PCCA	10106	GGACT	uc001voq.2
cg20713299	1.06812e-05	0	GOLIM4	43804	GOLIM4	uc003ffe.2
cg18150469	0.000266843	131364	ACTL8	149315	IGSF21	uc001bau.2
cg09455118	9.58908e-05	0	NTM	3467	NTM	uc001qgm.3
cg06720084	0.000142656	0	NOB1	12500	NOB1	uc002exs.4
cg08521987	0.000168078	0	SLC18A2	342	SLC18A2	uc001ldd.2
cg04951638	0.000171691	0	RPTOR	75155	RPTOR	uc002jys.3
cg02669193	0.000109966	0	RPS6KA2	102512	RPS6KA2	uc003qvc.1
cg07741910	0.000792153	0	ZBTB22	1259	ZBTB22	uc003oeb.3
ch.10.69843199R	0.000633304	627	DNA2	6141	RUFY2	uc001jod.2
cg09038058	0.000644803	0	RARA	110	RARA	uc031rae.1
cg03970036	0.000311705	0	PTPRN	61	PTPRN	uc002vkz.3
cg21107426	4.606e-07	0	OSBPL5	6835	OSBPL5	uc001lxj.2
cg27292870	0.000341891	257887	RRAGC	279513	RRAGC	uc001ccq.3
cg20522387	0.000471112	0	PTPRG	928	PTPRG	uc003dla.4
cg25142010	0.000872884	0	EBF1	373432	EBF1	uc011ddw.2
cg03538708	0.000446283	17973	TMEM57	25402	LDLRAP1	uc001bkl.4
cg17051124	0.000109229	0	PTPRN2	173362	MIR595	uc022aql.1
cg24891133	0.000228566	0	MEDAG	22	MEDAG	uc001uth.4
cg00286497	1.6349e-05	0	CSGALNACT2	34206	CSGALNACT2	uc001jam.2
cg02995493	0.000589788	0	PDE4B	52361	PDE4B	uc001dco.3
cg07825433	0.000655205	0	CTBP1	12348	LOC100130872	uc003gcp.3
cg24500441	0.000212379	0	MEGF11	57860	MIR4311	uc021spd.1
cg00539174	2.49545e-06	1124	CTSZ	1124	CTSZ	uc002yai.2
cg13371767	0.000697623	0	ATP11A	22899	ATP11A	uc010ago.3
cg01444643	0.000302861	299	PCSK9	299	PCSK9	uc010ool.2
cg14793291	0.000114443	0	SPEN	1416	FLJ37453	uc001axj.2
cg21230387	0.000312165	0	EHMT1	16461	EHMT1-IT1	uc010nco.3
cg24676664	0.000326875	11739	ADAMTS12	74663	TARS	uc003jhy.4
cg26668713	0.000386594	0	SIPA1	324	SIPA1	uc001ofb.2
cg19082493	0.000608777	0	ZNF362	2077	ZNF362	uc001bxc.1
cg23099959	0.000747354	28466	ALDH1A3	28466	ALDH1A3	uc002bwn.4
cg14171727	0.000225675	0	EPB41L4B	7203	FRRS1L	uc004bdw.1
cg24461062	0.000284667	0	KCNK1	26763	KCNK1	uc031pst.1
cg14721214	3.09468e-05	0	NEURL1B	43501	NEURL1B	uc003mbt.3
cg17610790	0.000857732	2541	E2F1	2541	E2F1	uc002wzu.4
cg24428389	0.000281232	5486	WNT4	31207	WNT4	uc001bfs.4
cg08053686	0.0004593	0	LOC285484	21120	LOC285484	uc021xkz.2
cg02933141	0.000404617	1050	HHIPL2	1050	HHIPL2	uc001hnh.1
cg25551081	0.000638655	0	ATP11AUN	1948	ATP11AUN	uc001vsh.1
cg21307628	0.000378957	974	CCDC80	974	CCDC80	uc003dzf.3
cg07740306	0.000814671	0	NFATC1	40748	NFATC1	uc010drc.3
cg07862744	0.000101279	0	MAD1L1	119975	MAD1L1	uc003sld.1
cg13451280	0.000127653	0	PROKR1	1980	PROKR1	uc010yqj.2
cg03830401	0.000147126	35241	SRGN	35241	SRGN	uc001joz.3
cg24952293	0.00060828	0	PCID2	7989	PCID2	uc001vtb.3
cg18175470	0.000252464	0	ANK3	1229	ANK3	uc001jky.3
cg11006960	0.000639895	236346	LINC01019	355288	LINC01019	uc003jdd.3
cg10701733	2.8747e-05	0	LINC00674	33321	LINC00674	uc002jgq.3
cg01359676	0.00091167	0	RXRB	2584	RXRB	uc003ode.1
cg12253657	5.51525e-06	0	L3MBTL1	2109	L3MBTL1	uc010ggk.2
cg03190045	0.000359499	0	FAM53A	20819	FAM53A	uc021xkk.1
cg15162660	0.000533613	76622	ZEB1	202112	ARHGAP12	uc001ivw.2
cg07724304	0.000807162	0	CASKIN2	1707	CASKIN2	uc002joc.4
cg25658272	0.000289325	0	B3GNTL1	6771	B3GNTL1	uc002kge.1
cg07732143	6.08916e-05	0	CPNE5	25	CPNE5	uc003omr.1
cg02095605	1.62799e-05	980	ELOVL7	980	ELOVL7	uc003jsi.4
cg26828909	0.00034086	0	SAMD12-AS1	27	SAMD12	uc010mda.1
cg08188609	3.84731e-05	342	MIR521-2	342	MIR521-2	uc021vag.1
cg05862338	6.56124e-05	0	PTTG1IP	1289	PTTG1IP	uc002zgb.2
cg04585612	0.000815755	43881	ZNF469	43881	ZNF469	uc002fku.2
cg11609462	0.000801031	0	SLC25A10	2142	SLC25A10	uc010wuu.3
cg20703579	7.08323e-05	0	N4BP3	6743	N4BP3	uc003mik.1
cg02459866	0.000190888	0	FUS	4146	FUS	uc010caj.1
cg19520493	0.00033589	0	HSPB8	9813	HSPB8	uc001txb.3
cg13198885	1.01985e-05	24906	ZNF407	114931	ZADH2	uc010dqv.3
cg19978674	0.000109184	0	HOPX	1137	HOPX	uc003hbz.2
cg03764818	1.47549e-05	0	GALNT9	7105	GALNT9	uc009zyr.3
cg20070768	6.85885e-05	0	STOML1	438	STOML1	uc002awe.4
cg21836905	0.000113151	3814	PTGER2	3814	PTGER2	uc001wzr.3
cg25268678	0.000901708	0	PLEKHG6	77	PLEKHG6	uc010sew.2
cg09591886	0.000495732	0	POLR3E	24567	POLR3E	uc002dkj.2
cg12867763	0.000104009	3510	PRKAR2B	3510	PRKAR2B	uc003vdx.3
cg14145667	0.000709866	0	R3HDM4	3690	R3HDM4	uc002lqg.2
cg03867607	0.000428735	0	MYL6	2292	MYL6	uc010sqd.2
cg07603794	2.02672e-06	0	CLASP1	9128	CLASP1	uc010yyy.2
cg21011425	0.000787461	9973	OR6S1	10968	OR6S1	uc001vxv.1
cg03609024	0.000335796	129298	SPACA7	129298	SPACA7	uc001vsd.2
cg14048874	0.00028176	0	COL26A1	450	COL26A1	uc003uyo.1
cg15852841	0.000122713	5516	DYX1C1	5516	DYX1C1	uc002adb.3
cg15851799	4.72782e-05	47902	TRIB1	52603	TRIB1	uc010mdn.3
cg09990086	0.000140491	0	TACC1	874	TACC1	uc003xmf.4
cg03272499	0.000580107	0	PCDH9	479387	PCDH9-AS2	uc031qmb.1
cg23568913	2.16297e-05	0	PES1	376	PES1	uc003aij.2
cg26949829	0.000709029	167	KCNH4	167	KCNH4	uc002hzb.2
cg06450976	3.77932e-05	21999	PRDM1	21999	PRDM1	uc003prd.2
cg12233991	5.67331e-05	15685	DAPL1	83327	DAPL1	uc031rpr.1
cg16556442	0.000516423	27139	CRYBB2P1	27139	CRYBB2P1	uc003abt.4
cg09353563	0.000474653	0	UACA	183	UACA	uc002asq.3
cg03141007	7.71896e-05	0	SETD1B	7879	SETD1B	uc021rfg.1
cg02701024	0.000300115	0	PTN	38646	PTN	uc003vtq.2
cg07611121	8.8538e-05	0	TRIO	49185	TRIO	uc003jfh.1
cg08571469	0.000414462	0	FOXK1	16730	AP5Z1	uc003sne.3
cg14600877	0.000437321	0	RPTOR	1014	RPTOR	uc002jyu.1
cg07094693	3.80233e-05	37351	C1QL2	40003	C1QL2	uc002tlo.2
cg14297966	0.000742407	0	STOML2	1444	STOML2	uc003zwi.3
cg21798608	4.46828e-06	3086	TNK2	9411	TNK2	uc003fvq.1
cg00992103	0.000214064	0	LMNB2	7051	TIMM13	uc002lvx.1
cg21156851	0.000272541	88461	RUNX2	217366	RUNX2	uc003oxt.3
cg16549389	0.000181613	109	SCNN1B	109	SCNN1B	uc002dln.3
cg20721917	0.000542336	14313	COPZ2	25393	MIR152	uc010wld.1
cg09787123	0.000119967	0	SLC45A1	1536	SLC45A1	uc001apb.3
cg01845419	0.000413319	4187	SMAD6	4187	SMAD6	uc002aqf.3
cg19822518	0.000119806	482	PROK2	482	PROK2	uc003doz.4
cg11706729	0.000735713	0	TAP1	441	PSMB8	uc003ocf.3
cg27125972	0.000683181	0	PRDM13	8204	PRDM13	uc003pqg.1
cg04328477	0.00089172	121	ESRP2	121	ESRP2	uc002evq.1
cg07307388	0.000957262	0	CMAHP	202	CMAHP	uc003nes.3
cg04918921	0.000728211	1117	CCDC64	1117	CCDC64	uc001txk.2
cg12089656	0.000790642	0	NCK2	1196	NCK2	uc002tdg.3
cg05937046	2.2149e-05	5229	CIPC	19272	ZDHHC22	uc010asp.3
cg22495155	4.33465e-05	0	IFFO2	14090	ALDH4A1	uc001bbb.3
cg01731355	4.17715e-07	0	PTPRN2	221921	MIR595	uc022aql.1
cg27184806	0.000264675	81077	ZNF728	93597	ZNF728	uc002nqy.2
cg04893402	0.000161345	0	CYTH3	9315	CYTH3	uc011jws.2
cg27577993	0.000647782	0	PRKAG2	21445	PRKAG2	uc011kvl.2
cg23052758	0.00079821	75348	LOC154449	83583	LOC154449	uc003qxl.2
cg16077086	0.000581335	0	CFAP46	57717	CFAP46	uc009ybf.2
cg21167402	2.19568e-05	29	SDHAP3	29	SDHAP3	uc011cme.2
cg09262974	0.000871734	66288	SPRED1	66288	SPRED1	uc001zka.4
cg03408271	0.000167513	4605	LINC01097	4605	LINC01097	uc010idp.1
cg18148620	0.000668793	50928	RAP1B	50928	RAP1B	uc010ste.2
cg01770296	0.000147631	0	MIA3	1109	MIA3	uc001hnl.3
cg14191024	0.00014737	0	RDX	36885	RDX	uc001pks.3
cg25880042	0.000150865	0	C15orf27	25529	C15orf27	uc002bbs.3
cg05641123	0.000359156	19686	MIR4456	19686	MIR4456	uc021xvw.1
cg01145928	3.07318e-05	0	MYO5A	83128	MYO5A	uc002abx.3
cg10496150	0.000487248	0	TBC1D16	1051	TBC1D16	uc002jxg.2
cg01023703	0.000116625	0	BAIAP3	7567	BAIAP3	uc010uvc.1
cg05422553	0.000238233	0	ZDHHC7	35020	ZDHHC7	uc002fiq.2
cg24522254	0.000773134	47682	SP3	47682	SP3	uc002uig.3
cg07292606	1.73142e-05	0	TEX261	3009	TEX261	uc010fdy.3
cg22628873	6.52189e-05	523	GGT6	523	GGT6	uc002fyc.4
cg01460435	0.000444437	0	PTPRN2	47421	MIR153-2	uc011kwb.1
cg12161132	8.34534e-06	0	STK32C	8421	STK32C	uc001llc.1
cg05513511	0.000608518	0	ALS2CR12	16960	CASP8	uc010fte.1
cg23504737	0.000317777	0	KIAA0753	22730	PITPNM3	uc002gdd.4
cg17724412	0.000386412	0	LOC401242	2169	LOC401242	uc003nlq.2
cg23509344	0.000396649	97189	FOXI3	101516	FOXI3	uc010ytq.1
cg24161057	0.000238912	36	TSTD1	36	TSTD1	uc001fxh.4
cg18221028	0.000392742	0	GNL1	77	GNL1	uc011dmi.2
cg09537621	0.000235319	0	TMCO3	44689	TMCO3	uc001vtt.4
cg01022250	0.000513869	0	TM4SF5	4549	VMO1	uc002fyx.3
cg02865832	0.000184833	0	ENGASE	6850	ENGASE	uc002jww.4
cg07153966	0.000159046	0	HOXA3	5195	HOXA2	uc003syh.3
cg00797278	0.000952864	0	CMTM7	9764	CMTM7	uc003cey.1
cg05503799	0.000401225	0	RAD18	62611	RAD18	uc003brd.3
cg18270760	0.000312402	0	RASGEF1A	34073	RASGEF1A	uc001jao.1
cg12923179	0.000310036	0	ULK1	17203	PUS1	uc001ujg.3
cg00731917	0.000945525	10010	ZCCHC2	36386	ZCCHC2	uc002liq.3
cg00568984	0.000335601	0	STXBP2	2954	STXBP2	uc002mhe.1
cg10727820	0.000326821	1960	STX2	51634	STX2	uc001uio.4
cg01012666	0.000222699	0	PANK4	12259	PANK4	uc001ajm.1
cg02891914	0.000233363	7	LRP5L	7	LRP5L	uc011ajz.2
cg19754190	0.000793547	0	RASSF8	277	RASSF8-AS1	uc021qwf.1
cg11703179	0.000124858	0	LRP1B	358821	LRP1B	uc002tvj.1
cg02216250	0.000271475	0	OCLN	53	OCLN	uc003jwu.3
cg24620436	1.13004e-05	0	RADIL	4427	RADIL	uc003sng.1
cg09714778	0.000175523	93754	CNTN3	93754	CNTN3	uc003dpm.1
cg01937793	0.000133075	0	FAM189A2	798	FAM189A2	uc010mon.1
cg12604858	0.000565632	0	ZFAND3	274594	ZFAND3	uc003onx.3
cg14028684	0.000707878	0	H1FNT	596	H1FNT	uc001rrm.3
cg15614730	3.27402e-06	1420	CALN1	1420	CALN1	uc003twc.4
cg02791851	0.000403388	0	KANK3	2569	KANK3	uc002mjp.1
cg21472059	0.000273413	63	TUBA3E	63	TUBA3E	uc002tqv.3
cg16640973	5.27305e-05	0	NDUFA13	4472	YJEFN3	uc002nmt.2
cg15487282	0.000205391	0	GALK2	216	GALK2	uc001zxk.2
cg03987847	6.3797e-05	0	TSPAN1	6858	POMGNT1	uc001cph.1
cg02018180	0.000258461	0	FAT2	929	FAT2	uc003lud.4
cg15490944	0.000417334	47	FAM160A1	47	FAM160A1	uc003imj.2
cg08651590	0.00065317	0	SPRED2	50519	SPRED2	uc010fcw.3
cg19309009	0.000206331	945	MARK4	945	MARK4	uc002paz.2
cg17739841	1.48221e-05	0	SYNDIG1	862	SYNDIG1	uc002wtw.1
cg14758967	0.000598116	0	JADE2	14925	JADE2	uc003kzp.3
cg03063057	0.000177502	0	GNA11	15991	GNA11	uc002lxd.3
cg20551517	6.62817e-05	336	GIP	336	GIP	uc002iol.1
cg04566848	0.000591931	0	ZNRD1-AS1	497	HLA-J	uc003nov.4
cg11610258	3.19038e-05	0	CRYBA1	3417	CRYBA1	uc002hdw.3
cg10691395	0.00058467	22097	MGAT5B	26236	MGAT5B	uc002jtj.3
cg08674236	2.27787e-07	0	WHSC1	4389	SCARNA22	uc003gej.3
cg05560873	0.000563518	0	LAP3	16103	MED28	uc003gpi.1
cg09890687	0.000333049	0	MAP7D1	1084	MAP7D1	uc001cad.3
cg20052718	0.000335352	0	TWIST1	391	TWIST1	uc003sum.3
cg12436008	0.000424907	0	VPS52	2184	VPS52	uc003odo.1
cg13536447	0.000478801	13658	YWHAEP7	45016	YWHAEP7	uc002hom.1
cg13858803	0.000288814	0	B4GALT1	27085	B4GALT1	uc003zsg.2
cg26550936	0.000478595	0	CAND2	20377	CAND2	uc003bxj.2
cg06382294	3.37608e-05	0	MAST1	735	MAST1	uc021upp.1
cg20161772	9.74155e-05	1217	TADA1	1217	TADA1	uc001gdw.3
cg00022966	0.000292821	3314	RAB29	3314	RAB29	uc001hde.4
cg06175447	7.99505e-05	0	KRT26	29	KRT26	uc002hvf.3
cg02138299	2.49512e-05	0	BOLA2	2142	CORO1A	uc010vej.2
cg18668836	0.000556985	5543	ZC3H6	45757	ZC3H6	uc002thr.1
