# Supplementary material for: The methylome of the celiac intestinal epithelium harbours genotype-independent alterations in the HLA region
Source: Sci Rep. 2019 Feb 4;9:1298. doi: 10.1038/s41598-018-37746-6 (PMC6362130; doi:10.1038/s41598-018-37746-6)
Supplement: Supplementary file 5 — Supplementary Table S5 [file 41598_2018_37746_MOESM5_ESM.xlsx]

## Sheet: Epithelial cells
Table S3. Differentially Methylated Regions (DMRs)
Gene	Genomic element	Genomic coordinates (hg19)	number of probes	minimum p value	mean p value	Maximum beta change
TRIM15	5'UTR,1stExon,Body	chr6:30131458-30132471	19	4.86671e-32	3.2347e-25	0.261258
TAP1	Body	chr6:32819858-32820249	9	2.54771e-31	3.83813e-24	-0.364498
HLA-B	Body	chr6:31322766-31323506	8	1.43646e-29	2.75396e-23	-0.479366
HLA-DPB1	Body	chr6:33048086-33048706	16	1.1766e-26	1.34681e-23	0.361749
NLRC5	TSS1500	chr16:57022486-57022486	1	7.14512e-23	7.14512e-23	-0.590081
TMEM105	TSS200,TSS1500	chr17:79304594-79304683	6	3.15086e-22	3.20188e-22	0.232688

## Sheet: Immune cells
Table S4. Differentially Methylated Regions (DMRs)
Gene	Genomic element	GENOMIC COORDINATES	number of probes	minimum p value	mean p value	Maximum beta change
CAST	TSS1500,Body,TSS200,5'UTR,1stExon	chr5:96037871-96039066	13	3.03108e-54	1.52702e-28	0.241015
PPT2,PRRT1	TSS1500,TSS200,1stExon,5'UTR,Body	chr6:32120324-32121843	38	3.65748e-40	6.89299e-17	0.278483
GNMT	TSS1500,TSS200,1stExon,5'UTR,Body	chr6:42927504-42928920	28	3.35646e-31	4.09348e-14	0.251246
HOXC4	5'UTR,TSS1500	chr12:54446019-54446944	11	1.25741e-30	8.49887e-13	0.36256
HOXA5	Body,1stExon,5'UTR,TSS200,TSS1500	chr7:27182637-27184853	48	2.79423e-21	4.22004e-13	0.279047
DNMT3A	Body,5'UTR,1stExon,TSS200,TSS1500	chr2:25474675-25475916	8	1.48444e-19	1.87309e-13	0.228363
TRIOBP	TSS1500,TSS200,5'UTR,1stExon	chr22:38092643-38093207	11	6.53951e-19	2.1808e-18	0.237624
TEF	TSS1500,TSS200,1stExon,5'UTR	chr22:41763093-41763512	10	7.2089e-19	2.74196e-18	0.165237
WDR8,TP73	TSS1500	chr1:3567303-3568245	20	8.70047e-19	1.7196e-13	0.23824
PTGDR	TSS1500,TSS200,1stExon,5'UTR	chr14:52734156-52735026	10	1.09962e-18	1.40637e-13	0.233229
TRIM15	5'UTR,1stExon,Body	chr6:30131001-30132471	25	1.45897e-18	1.82467e-13	0.312966
NET1	Body,TSS200,5'UTR,1stExon	chr10:5488346-5488628	5	1.30031e-17	5.28528e-17	0.343633
ATF6B	Body	chr6:32086425-32087190	13	1.40479e-17	7.42836e-17	0.25168
DYSF	TSS200,5'UTR,1stExon,Body	chr2:71680559-71681275	7	1.41792e-17	1.45296e-16	0.186726
DYNLRB1	TSS1500	chr20:33103246-33103584	3	1.67669e-17	3.97769e-14	0.35903
FAM5B	Body	chr1:177225466-177225888	5	1.72166e-17	1.05222e-14	0.270648
ZFAT	Body	chr8:135613822-135614834	4	1.68653e-16	2.0168e-13	-0.522865
CECR1	Body,1stExon,5'UTR,TSS200,TSS1500	chr22:17680477-17680822	9	2.11327e-16	5.46865e-16	0.304851
PRDM1	Body	chr6:106551032-106551368	2	3.15797e-16	6.06424e-16	0.362765
FLJ42875,PRDM16	Body,TSS1500,TSS200	chr1:2984245-2985218	10	4.51355e-16	2.56626e-11	0.100291
PRDM13	Body	chr6:100055662-100056787	8	5.32604e-16	2.6562e-12	0.179052
		chr5:2111870-2112561	7	7.01168e-16	1.15499e-14	0.342939
IFITM1	3'UTR	chr11:315262-316339	6	8.28652e-16	6.05082e-12	0.267132
LTB	Body,1stExon	chr6:31549480-31550090	7	1.2492e-15	3.26381e-13	0.195563
NKX6-2	TSS1500	chr10:134599823-134600998	27	1.28036e-15	1.24283e-11	0.123367
CA4	Body	chr17:58227714-58227745	2	1.43622e-15	2.8083e-15	0.150769
SFRP2	TSS1500	chr4:154710796-154711906	23	1.63398e-15	4.62684e-12	0.232044
MIR141,MIR200C	TSS1500,TSS200,Body	chr12:7072696-7073264	9	2.39456e-15	6.69746e-15	0.32392
		chr10:101281603-101282185	5	2.85758e-15	5.41699e-14	0.38848
HLA-J,NCRNA00171	Body	chr6:29973988-29975068	33	9.15544e-15	1.26498e-11	0.181609
WNK4	TSS1500,TSS200,1stExon	chr17:40932199-40932983	11	9.80694e-15	1.26808e-11	0.209531
ARHGAP22	Body,5'UTR,1stExon,TSS200,TSS1500	chr10:49812686-49813434	13	1.879e-14	2.86247e-13	0.131542
		chr10:13392088-13392131	2	2.90095e-14	3.96091e-14	0.245494
VPS37B	Body	chr12:123379308-123379569	2	3.92599e-14	6.44077e-14	0.354208
RARA	Body	chr17:38501174-38501773	5	3.92885e-14	6.9383e-13	0.165647
FCRLB	Body	chr1:161695659-161696175	6	4.84113e-14	1.14637e-11	0.175385
		chr7:25898206-25899118	8	4.95001e-14	9.97711e-12	0.32372
PHACTR2	TSS200,Body,1stExon,5'UTR	chr6:143998952-143999666	10	5.01996e-14	5.09861e-13	0.311094
		chr1:146549909-146550467	4	5.90315e-14	3.09243e-12	0.323445
2016-09-08	TSS200,TSS1500	chr5:132113601-132114055	9	6.00148e-14	2.90227e-12	0.324641
RAPGEFL1	TSS1500,TSS200,1stExon,5'UTR	chr17:38333933-38334623	8	6.07237e-14	5.87145e-13	0.149114
HAS3	5'UTR,TSS200,1stExon	chr16:69141250-69141478	7	1.04762e-13	3.05451e-13	0.138518
CMYA5	TSS1500,TSS200,Body	chr5:78985425-78985900	10	1.24332e-13	2.36853e-12	0.304138
RNF39	1stExon,5'UTR,TSS200,TSS1500	chr6:30043546-30044259	12	1.64692e-13	5.21474e-12	0.364826
		chr2:8597159-8597923	5	2.33907e-13	4.82929e-12	0.360186
SCGN	TSS200,1stExon,5'UTR	chr6:25652381-25652698	9	4.81723e-13	7.57107e-13	0.212597
LRRC41	Body	chr1:46751327-46751975	3	6.36462e-13	1.49992e-11	-0.294401
ADARB1,C21orf122	TSS1500,TSS200	chr21:46493156-46493436	5	8.02417e-13	8.95014e-13	0.298818
		chr8:22560922-22561445	6	1.47975e-12	1.4204e-11	0.235894
WNT10A	Body	chr2:219748387-219748780	4	1.64366e-12	1.04023e-11	0.154443
VPS13D	Body	chr1:12538455-12538678	3	1.6852e-12	1.91273e-11	0.388518
LAMC2	TSS200,1stExon,5'UTR,Body	chr1:183154981-183155644	9	1.83021e-12	1.14675e-11	0.275664
CAMKK2	1stExon,5'UTR,TSS1500	chr12:121735583-121735631	2	2.05603e-12	3.60316e-12	0.111563
HPCAL1	5'UTR	chr2:10444432-10444574	3	2.40572e-12	2.72366e-12	0.128449
LAYN	TSS1500,TSS200,5'UTR,1stExon	chr11:111410935-111411381	9	3.45373e-12	5.66954e-12	0.21917
RAB38	Body,1stExon,5'UTR,TSS200,TSS1500	chr11:87908192-87908817	8	5.62917e-12	5.52372e-11	0.178495
BCAT1	Body	chr12:25054873-25055381	7	6.94557e-12	2.29017e-11	0.280233
ERBB2	5'UTR,TSS200,1stExon	chr17:37856133-37856404	6	7.02683e-12	1.64157e-11	0.171434
		chr2:63285365-63286049	8	7.04918e-12	1.90731e-11	0.216528
PKHD1L1	TSS200,1stExon,5'UTR	chr8:110374563-110374866	6	7.83547e-12	2.89991e-11	0.131624
SHOX2	Body	chr3:157821919-157822072	4	9.51618e-12	1.38236e-11	0.217398
COL9A3	TSS1500	chr20:61447581-61448079	19	9.82223e-12	3.06943e-11	0.107005
MYO1C	5'UTR,Body,TSS1500	chr17:1390182-1390182	1	1.00796e-11	1.00796e-11	0.112346
		chr13:27580727-27580970	4	1.06122e-11	2.29293e-11	0.230355
NLRP6	TSS200,Body	chr11:278394-278912	7	1.2063e-11	2.46061e-11	0.234767
MIR148A	TSS1500	chr7:25990013-25990026	2	1.48553e-11	1.52425e-11	0.124946
C10orf107	TSS200,1stExon,5'UTR	chr10:63422539-63422841	6	1.64162e-11	2.61916e-11	0.197594
PRDM13	Body	chr6:100060917-100061111	4	1.74774e-11	3.43719e-11	0.22925
HS3ST3B1,MGC12916	Body,TSS200	chr17:14207036-14207530	3	1.91586e-11	6.3711e-11	0.208966
TAP1	Body	chr6:32819858-32820029	5	1.94811e-11	2.86569e-11	-0.203707
RIN1	Body,1stExon,5'UTR	chr11:66103481-66103925	6	2.14241e-11	5.10837e-11	0.192614
FEZ1	5'UTR	chr11:125365004-125365138	3	2.20026e-11	4.04625e-11	0.0776248
HLA-DOA	TSS1500	chr6:32977983-32978233	6	2.48993e-11	3.17937e-11	0.190544
APBB1IP	Body	chr10:26855907-26856128	4	2.54626e-11	2.76303e-11	0.293913
NR2F2,MIR1469	TSS1500,1stExon,Body,5'UTR	chr15:96875104-96875210	2	2.92493e-11	3.67325e-11	0.0810572
		chr2:37551024-37551108	3	2.92935e-11	4.72123e-11	0.318543
		chr2:106959853-106959878	3	3.17399e-11	3.30493e-11	0.363021
RNF130	Body	chr5:179498303-179498303	1	3.29329e-11	3.29329e-11	0.0795628
CCDC106	5'UTR,1stExon	chr19:56159199-56159485	3	3.39595e-11	5.04743e-11	0.221906
PDZRN3	1stExon,5'UTR,TSS200,TSS1500	chr3:73673893-73674363	11	3.58085e-11	4.8491e-11	0.191004
RGL2	Body	chr6:33265016-33265267	4	3.65248e-11	6.5045e-11	0.18129
ACOT11,FAM151A	Body,TSS200	chr1:55089365-55089372	2	4.29298e-11	4.34582e-11	0.316407
CDKN1A	TSS1500	chr6:36645608-36645886	4	4.61183e-11	7.4672e-11	0.351611
LOC100302652,GPR75	TSS200,TSS1500	chr2:54087343-54087552	2	4.89685e-11	6.37288e-11	0.290654
TGIF1	5'UTR,Body,1stExon,TSS1500	chr18:3452302-3452443	4	5.79588e-11	8.02705e-11	0.139037
		chr5:134880580-134880895	2	5.89145e-11	7.72179e-11	0.240339
SKI	Body	chr1:2179933-2180027	2	6.00974e-11	6.24084e-11	0.268373
VENTX	TSS1500	chr10:135050842-135051149	9	6.0283e-11	7.61946e-11	0.137137
PTPRN2	Body	chr7:157561684-157561925	4	6.15938e-11	7.54214e-11	0.30535
DOCK1,FAM196A	Body,TSS200,TSS1500	chr10:128994603-128994702	5	7.0613e-11	7.71045e-11	0.157965
PCSK9	TSS1500,TSS200	chr1:55504971-55505189	7	7.97678e-11	8.43648e-11	0.178193
HDAC4	Body	chr2:240271171-240271276	3	7.97678e-11	9.26432e-11	0.26218
MTNR1A	Body,1stExon,TSS200	chr4:187476326-187476569	4	8.0689e-11	9.87175e-11	0.12193
ASCL2	1stExon,5'UTR	chr11:2292000-2292004	2	8.70601e-11	8.7751e-11	0.122795
EDN3	TSS200,5'UTR,1stExon	chr20:57875318-57875545	8	9.16718e-11	1.02175e-10	0.0839702
FOSL2	Body	chr2:28618328-28618328	1	9.55184e-11	9.55184e-11	0.389433
DLEU7	1stExon	chr13:51417469-51417469	1	1.01533e-10	1.01533e-10	0.211575
BDKRB2	TSS200,1stExon,5'UTR	chr14:96670936-96671169	6	1.0231e-10	1.09516e-10	0.0902903
MARK2	TSS1500,Body	chr11:63655087-63655087	1	1.06994e-10	1.06994e-10	0.223154
KCNJ3	1stExon	chr2:155555414-155555414	1	1.09269e-10	1.09269e-10	0.0940203
