# Supplementary material for: The methylome of the celiac intestinal epithelium harbours genotype-independent alterations in the HLA region
Source: Sci Rep. 2019 Feb 4;9:1298. doi: 10.1038/s41598-018-37746-6 (PMC6362130; doi:10.1038/s41598-018-37746-6)
Supplement: Supplementary file 6 — Supplementary Table S6 [file 41598_2018_37746_MOESM6_ESM.xlsx]

## Sheet: Epithelial cells
Table S5. Methylation Quantitative Trait Loci (mQTLs)
SNP	CpG	beta	t-stat	p-value	FDR
1kg_6_30332284	cg01655658	0.348158	55.4339	9.03e-19	1.5e-13
rs1579219	cg01655658	0.348158	55.4339	9.03e-19	1.5e-13
1kg_6_30335376	cg01655658	0.348158	55.4339	9.03e-19	1.5e-13
1kg_6_30172156	cg02301724	0.393555	53.5241	1.52e-18	1.9e-13
imm_7_27146339	cg14658493	0.296228	47.6514	8.63e-18	8.59e-13
imm_6_31976744	cg00805874	-0.411394	-37.4257	3.14e-16	2.61e-11
rs798554	cg17393140	-0.446001	-34.5898	1.01e-15	6.29e-11
rs798544	cg17393140	-0.446001	-34.5898	1.01e-15	6.29e-11
rs2289057	ch.7.1039544R	0.0603054	30.9143	5.34e-15	1.71e-10
rs6909321	cg26566189	0.463907	30.7246	5.84e-15	1.71e-10
rs3778639	cg26566189	0.463907	30.7246	5.84e-15	1.71e-10
rs3778640	cg26566189	0.463907	30.7246	5.84e-15	1.71e-10
rs12199460	cg26566189	0.463907	30.7246	5.84e-15	1.71e-10
rs17196961	cg26566189	0.463907	30.7246	5.84e-15	1.71e-10
rs6932086	cg26566189	0.463907	30.7246	5.84e-15	1.71e-10
rs3909111	cg26566189	0.463907	30.7246	5.84e-15	1.71e-10
rs13204986	cg26566189	0.463907	30.7246	5.84e-15	1.71e-10
chr3:184298234	cg03318940	0.176814	29.1191	1.29e-14	3.57e-10
chr3:184298234	cg05496383	0.209607	28.4165	1.85e-14	4.85e-10
rs35987121	cg20900994	0.223522	27.2518	3.43e-14	7.24e-10
rs11968400	cg20900994	0.223522	27.2518	3.43e-14	7.24e-10
1kg_6_30186180	cg05846044	-0.358031	-27.2191	3.49e-14	7.24e-10
1kg_6_30188622	cg05846044	-0.358031	-27.2191	3.49e-14	7.24e-10
1kg_6_30189088	cg05846044	-0.358031	-27.2191	3.49e-14	7.24e-10
imm_6_31976744	cg00058449	-0.259366	-24.9914	1.22e-13	2.44e-09
rs657607	cg26465155	-0.582892	-24.511	1.63e-13	3.12e-09
1kg_6_30213188	cg20958486	-0.472605	-24.0732	2.12e-13	3.61e-09
1kg_6_30214757	cg20958486	-0.472605	-24.0732	2.12e-13	3.61e-09
1kg_6_30217172	cg20958486	-0.472605	-24.0732	2.12e-13	3.61e-09
rs4929971	cg09263513	-0.349998	-24.0057	2.21e-13	3.61e-09
rs4148881	cg17840250	0.253476	23.9749	2.25e-13	3.61e-09
1kg_5_555534	cg22572362	-0.337276	-23.338	3.34e-13	5.11e-09
imm_20_44118385	cg03682073	-0.374511	-23.1926	3.65e-13	5.11e-09
imm_3_50102449	cg22135160	0.127398	23.1703	3.71e-13	5.11e-09
imm_5_158455745	cg01135780	0.22892	23.1324	3.8e-13	5.11e-09
imm_5_158463885	cg01135780	0.22892	23.1324	3.8e-13	5.11e-09
imm_5_158464127	cg01135780	0.22892	23.1324	3.8e-13	5.11e-09
imm_2_33555136	cg19756789	0.116388	22.6035	5.32e-13	6.62e-09
imm_2_33556721	cg19756789	0.116388	22.6035	5.32e-13	6.62e-09
imm_2_33557292	cg19756789	0.116388	22.6035	5.32e-13	6.62e-09
rs2523439	cg05111645	-0.486648	-22.4566	5.85e-13	6.94e-09
rs2021729	cg05111645	-0.486648	-22.4566	5.85e-13	6.94e-09
imm_7_27146339	cg08070327	0.391922	22.2644	6.63e-13	7.68e-09
1kg_19_1104890	cg00701809	-0.0951922	-21.9462	8.18e-13	8.15e-09
ccc-19-1105517-T-C	cg00701809	-0.0951922	-21.9462	8.18e-13	8.15e-09
1kg_19_1106489	cg00701809	-0.0951922	-21.9462	8.18e-13	8.15e-09
1kg_19_1107385	cg00701809	-0.0951922	-21.9462	8.18e-13	8.15e-09
ccc-19-1107457-A-G	cg00701809	-0.0951922	-21.9462	8.18e-13	8.15e-09
1kg_19_1107509	cg00701809	-0.0951922	-21.9462	8.18e-13	8.15e-09
1kg_19_1108483	cg00701809	-0.190384	-21.9462	8.18e-13	8.15e-09
rs7928257	cg21958798	0.118381	20.8391	1.74e-12	1.7e-08
rs1633086	cg12035144	0.316345	20.646	1.99e-12	1.9e-08
ccc-2-102175614-G-C	cg00674896	0.656139	19.9699	3.22e-12	2.99e-08
1kg_6_30136531	cg22408278	0.294399	19.9598	3.25e-12	2.99e-08
imm_3_49817629	cg02037349	-0.373524	-19.6561	4.06e-12	3.61e-08
imm_3_49818727	cg02037349	-0.373524	-19.6561	4.06e-12	3.61e-08
1kg_2_25436954	cg12127463	0.191609	19.4727	4.65e-12	4.06e-08
rs11636774	cg18640509	0.0682905	19.4151	4.85e-12	4.16e-08
imm_11_2175557	cg07146321	-0.491599	-19.2694	5.41e-12	4.21e-08
imm_11_2175558	cg07146321	-0.491599	-19.2694	5.41e-12	4.21e-08
imm_11_2177134	cg07146321	-0.491599	-19.2694	5.41e-12	4.21e-08
imm_11_2177516	cg07146321	-0.491599	-19.2694	5.41e-12	4.21e-08
imm_11_2179489	cg07146321	-0.491599	-19.2694	5.41e-12	4.21e-08
imm_11_2182207	cg07146321	-0.491599	-19.2694	5.41e-12	4.21e-08
rs7905	cg09900440	-0.43845	-18.9998	6.63e-12	4.85e-08
rs9469332	cg09900440	-0.43845	-18.9998	6.63e-12	4.85e-08
rs9469341	cg09900440	-0.43845	-18.9998	6.63e-12	4.85e-08
rs10214910	cg09900440	-0.43845	-18.9998	6.63e-12	4.85e-08
rs3815087	cg01203766	-0.481493	-18.8394	7.49e-12	5.04e-08
rs9263699	cg01203766	-0.481493	-18.8394	7.49e-12	5.04e-08
rs9263701	cg01203766	-0.481493	-18.8394	7.49e-12	5.04e-08
rs9263703	cg01203766	-0.481493	-18.8394	7.49e-12	5.04e-08
rs9263715	cg01203766	-0.481493	-18.8394	7.49e-12	5.04e-08
rs9263717	cg01203766	-0.481493	-18.8394	7.49e-12	5.04e-08
rs8192585	cg08130490	-0.260707	-18.7556	7.99e-12	5.23e-08
rs2267644	cg08130490	-0.260707	-18.7556	7.99e-12	5.23e-08
rs2736163	cg06833981	-0.402925	-18.7251	8.18e-12	5.29e-08
rs10750097	cg12556569	0.473363	18.5112	9.65e-12	6.16e-08
rs2844677	cg19179910	-0.407896	-18.089	1.34e-11	8.48e-08
rs34878747	cg21697252	-0.171609	-18.0256	1.41e-11	8.8e-08
rs10947260	cg18584440	-0.372008	-17.6637	1.89e-11	1.12e-07
rs10947261	cg18584440	-0.372008	-17.6637	1.89e-11	1.12e-07
rs10947262	cg18584440	-0.372008	-17.6637	1.89e-11	1.12e-07
rs3763308	cg18584440	-0.372008	-17.6637	1.89e-11	1.12e-07
1kg_6_30049922	cg07792871	-0.373081	-17.5504	2.08e-11	1.2e-07
rs2523946	cg07792871	-0.373081	-17.5504	2.08e-11	1.2e-07
rs1860714	cg07456585	0.41293	17.1689	2.84e-11	1.63e-07
rs12537914	cg16178271	-0.327607	-17.0357	3.18e-11	1.78e-07
rs4721184	cg16178271	-0.327607	-17.0357	3.18e-11	1.78e-07
rs2071596	cg24294399	0.0915511	16.9991	3.28e-11	1.81e-07
rs12220901	cg09993319	0.458296	16.5598	4.77e-11	2.61e-07
rs1057373	cg00889031	0.053622	16.3441	5.75e-11	3.11e-07
imm_22_28970595	cg00243527	-0.481833	-16.3281	5.83e-11	3.12e-07
imm_12_93499960	cg19963602	-0.327887	-16.1385	6.88e-11	3.65e-07
imm_3_50102449	cg19139554	0.170721	16.039	7.51e-11	3.94e-07
imm_7_27146339	cg23454797	0.367731	16.0256	7.61e-11	3.94e-07
chr3:184298234	cg07464924	0.109739	16.0098	7.71e-11	3.96e-07
1kg_5_655430	cg08834128	0.356848	15.9124	8.41e-11	4.27e-07
imm_19_53806100	cg26555905	-0.213742	-15.8631	8.79e-11	4.42e-07
rs2517896	cg06612259	0.254326	15.825	9.1e-11	4.53e-07
imm_5_158463885	cg23468002	0.209778	15.7872	9.41e-11	4.55e-07
imm_5_158464127	cg23468002	0.209778	15.7872	9.41e-11	4.55e-07
imm_5_158466251	cg23468002	0.209778	15.7872	9.41e-11	4.55e-07
imm_7_27129758	cg19817912	0.206383	15.7649	9.6e-11	4.55e-07
imm_7_27130233	cg19817912	0.206383	15.7649	9.6e-11	4.55e-07
chr3:184298234	cg02616966	0.16004	15.7306	9.9e-11	4.65e-07
rs2517459	cg04145681	0.483886	15.6842	1.03e-10	4.76e-07
rs2253705	cg04145681	0.483886	15.6842	1.03e-10	4.76e-07
rs17493811	cg01285072	-0.372412	-15.4881	1.23e-10	5.64e-07
imm_5_158566221	cg19570781	0.167072	15.4711	1.25e-10	5.67e-07
imm_9_123004651	cg01906430	0.0883686	15.4184	1.32e-10	5.9e-07
rs8003131	cg00814218	-0.437778	-15.3545	1.4e-10	6.2e-07
1kg_1_159942204	cg04888234	-0.446277	-15.3165	1.45e-10	6.37e-07
imm_2_61007307	cg00980980	-0.439203	-14.9659	2e-10	8.75e-07
rs12590815	cg27056740	-0.455724	-14.8965	2.14e-10	9.27e-07
imm_6_34632676	cg16527629	0.378522	14.7537	2.45e-10	1.04e-06
imm_6_34632744	cg16527629	0.378522	14.7537	2.45e-10	1.04e-06
rs2280550	cg03075889	-0.536165	-14.7017	2.58e-10	1.09e-06
15_39949759	cg16590643	-0.498412	-14.5785	2.9e-10	1.21e-06
1kg_6_30282569	cg03084824	0.214061	14.5593	2.96e-10	1.22e-06
rs9261564	cg03084824	0.214061	14.5593	2.96e-10	1.22e-06
imm_9_138487278	cg21243064	-0.378738	-14.3667	3.56e-10	1.42e-06
imm_9_138487431	cg21243064	-0.378738	-14.3667	3.56e-10	1.42e-06
imm_9_138491055	cg21243064	-0.378738	-14.3667	3.56e-10	1.42e-06
imm_9_138492273	cg21243064	-0.378738	-14.3667	3.56e-10	1.42e-06
imm_12_111336374	cg25695466	-0.358237	-14.3286	3.7e-10	1.46e-06
imm_19_51979765	cg03359362	0.349471	14.2868	3.85e-10	1.51e-06
rs2076312	cg11960243	-0.366118	-14.2116	4.15e-10	1.59e-06
rs2855426	cg11960243	-0.366118	-14.2116	4.15e-10	1.59e-06
1kg_6_30272476	cg12178225	-0.183706	-14.2051	4.18e-10	1.59e-06
1kg_6_30277649	cg12178225	-0.183706	-14.2051	4.18e-10	1.59e-06
rs6924270	cg03157605	0.139995	14.0856	4.7e-10	1.77e-06
rs2532925	cg04145681	0.49864	14.0509	4.87e-10	1.81e-06
rs2253588	cg04145681	0.49864	14.0509	4.87e-10	1.81e-06
rs9368758	cg24158878	-0.382644	-14.0428	4.91e-10	1.81e-06
rs28732175	cg08188698	-0.562853	-13.9759	5.25e-10	1.92e-06
imm_9_34713024	cg13825112	-0.304923	-13.8614	5.88e-10	2.14e-06
rs4148874	cg24080129	0.409108	13.7726	6.44e-10	2.32e-06
rs6134520	cg17341969	-0.452773	-13.7444	6.62e-10	2.37e-06
1kg_6_30109749	cg05988603	-0.373174	-13.6401	7.37e-10	2.58e-06
1kg_6_30115472	cg05988603	-0.373174	-13.6401	7.37e-10	2.58e-06
rs259937	cg05988603	-0.373174	-13.6401	7.37e-10	2.58e-06
rs12529049	cg04970287	-0.665203	-13.53	8.25e-10	2.74e-06
rs3817976	cg04970287	-0.665203	-13.53	8.25e-10	2.74e-06
rs3817969	cg04970287	-0.665203	-13.53	8.25e-10	2.74e-06
rs28362678	cg04970287	-0.665203	-13.53	8.25e-10	2.74e-06
rs4248166	cg04970287	-0.665203	-13.53	8.25e-10	2.74e-06
rs2294884	cg04970287	-0.665203	-13.53	8.25e-10	2.74e-06
rs2294883	cg04970287	-0.665203	-13.53	8.25e-10	2.74e-06
rs2294881	cg04970287	-0.665203	-13.53	8.25e-10	2.74e-06
imm_22_20254499	cg17313420	0.0947875	13.4898	8.6e-10	2.83e-06
chr3:184298234	cg04991337	0.17309	13.4144	9.3e-10	3.04e-06
1kg_6_30182142	cg03403996	-0.452818	-13.3557	9.88e-10	3.19e-06
rs2517600	cg03403996	-0.452818	-13.3557	9.88e-10	3.19e-06
imm_3_49438704	cg26426223	0.0994334	13.3219	1.02e-09	3.29e-06
imm_19_10277444	cg03891588	-0.20802	-13.2722	1.08e-09	3.42e-06
imm_19_10281982	cg03891588	-0.20802	-13.2722	1.08e-09	3.42e-06
rs9267482	cg22290047	-0.343459	-13.2334	1.12e-09	3.54e-06
imm_12_56109852	cg16973107	-0.149428	-13.2194	1.14e-09	3.57e-06
imm_17_35100983	cg09875273	0.226295	13.0098	1.42e-09	4.42e-06
1kg_6_30086632	cg23091526	-0.245709	-12.9824	1.46e-09	4.53e-06
1kg_1_159776645	cg20814349	0.321684	12.9748	1.48e-09	4.53e-06
rs11807205	cg14252149	0.492482	12.9644	1.49e-09	4.53e-06
rs28444730	cg14252149	0.492482	12.9644	1.49e-09	4.53e-06
10_134477750	cg08553452	-0.280478	-12.9431	1.53e-09	4.61e-06
rs2113417	cg03595348	0.384788	12.9001	1.6e-09	4.8e-06
imm_17_37815041	cg11144103	0.541425	12.8658	1.66e-09	4.86e-06
imm_17_37815205	cg11144103	0.541425	12.8658	1.66e-09	4.86e-06
imm_17_37815278	cg11144103	0.541425	12.8658	1.66e-09	4.86e-06
imm_17_37817829	cg11144103	0.541425	12.8658	1.66e-09	4.86e-06
rs3134799	cg00366603	0.43113	12.8161	1.75e-09	5.01e-06
rs3134797	cg00366603	0.43113	12.8161	1.75e-09	5.01e-06
rs394657	cg00366603	0.43113	12.8161	1.75e-09	5.01e-06
rs429853	cg00366603	0.43113	12.8161	1.75e-09	5.01e-06
rs7753653	cg22887845	0.344395	12.7806	1.82e-09	5.17e-06
imm_16_87876107	cg01387849	-0.362277	-12.738	1.9e-09	5.39e-06
imm_9_5100427	cg06858172	-0.200993	-12.7302	1.92e-09	5.4e-06
rs9468992	cg11268327	-0.360428	-12.494	2.49e-09	6.94e-06
imm_6_167444229	cg10482512	0.370959	12.4908	2.49e-09	6.94e-06
imm_5_141559152	cg24865955	-0.2268	-12.4043	2.74e-09	7.57e-06
imm_16_30864143	cg16402758	-0.155776	-12.3982	2.76e-09	7.57e-06
rs34878747	cg22402769	-0.308632	-12.3973	2.77e-09	7.57e-06
rs6930903	cg24295104	0.241569	12.3824	2.81e-09	7.61e-06
rs6916923	cg24295104	0.241569	12.3824	2.81e-09	7.61e-06
rs2535967	cg15765638	-0.506554	-12.2857	3.13e-09	8.43e-06
imm_3_49543185	cg11804953	-0.514287	-12.1436	3.67e-09	9.83e-06
rs384247	cg17351927	-0.445065	-12.0003	4.32e-09	1.14e-05
rs438475	cg17351927	-0.445065	-12.0003	4.32e-09	1.14e-05
rs2256594	cg17351927	-0.445065	-12.0003	4.32e-09	1.14e-05
rs9357723	cg26820259	-0.447191	-11.77	5.63e-09	1.46e-05
rs2239709	cg04136480	0.112763	11.7642	5.67e-09	1.46e-05
rs7738430	cg04136480	0.112763	11.7642	5.67e-09	1.46e-05
rs2071593	cg04136480	0.112763	11.7642	5.67e-09	1.46e-05
1kg_5_571672	cg02354563	0.772296	11.7371	5.85e-09	1.5e-05
imm_11_2137348	cg22068589	-0.338426	-11.7296	5.9e-09	1.5e-05
imm_11_2137649	cg22068589	-0.338426	-11.7296	5.9e-09	1.5e-05
rs13207475	cg02172533	-0.313161	-11.7205	5.96e-09	1.5e-05
rs9276991	cg02172533	-0.313161	-11.7205	5.96e-09	1.5e-05
rs1051794	cg02884661	-0.318698	-11.6434	6.52e-09	1.61e-05
rs7775227	cg02884661	-0.318698	-11.6434	6.52e-09	1.61e-05
rs9266825	cg02884661	-0.318698	-11.6434	6.52e-09	1.61e-05
rs6932236	cg02884661	-0.318698	-11.6434	6.52e-09	1.61e-05
imm_19_53826200	cg02821871	0.130641	11.5778	7.04e-09	1.72e-05
imm_19_53828463	cg02821871	0.130641	11.5778	7.04e-09	1.72e-05
rs16868830	cg01277126	-0.203415	-11.5645	7.15e-09	1.74e-05
rs10143165	cg01546857	-0.360009	-11.5197	7.54e-09	1.82e-05
imm_3_49671801	cg05126514	-0.340026	-11.5087	7.64e-09	1.82e-05
imm_3_49672463	cg05126514	-0.340026	-11.5087	7.64e-09	1.82e-05
imm_3_49676987	cg05126514	-0.340026	-11.5087	7.64e-09	1.82e-05
imm_1_2435270	cg27442054	-0.45575	-11.4741	7.96e-09	1.89e-05
rs660594	cg20370184	0.44701	11.4249	8.43e-09	1.94e-05
rs577272	cg20370184	0.44701	11.4249	8.43e-09	1.94e-05
rs644827	cg20370184	0.44701	11.4249	8.43e-09	1.94e-05
rs644774	cg20370184	0.44701	11.4249	8.43e-09	1.94e-05
rs2242665	cg20370184	0.44701	11.4249	8.43e-09	1.94e-05
rs2242664	cg20370184	0.44701	11.4249	8.43e-09	1.94e-05
rs2949666	cg08146708	-0.390079	-11.2401	1.05e-08	2.41e-05
imm_12_56309860	cg16421340	0.157863	11.201	1.1e-08	2.52e-05
1kg_6_30623593	cg12841600	-0.240577	-11.1669	1.15e-08	2.59e-05
1kg_6_30628603	cg12841600	-0.240577	-11.1669	1.15e-08	2.59e-05
rs2256974	cg03316030	-0.347872	-11.1665	1.15e-08	2.59e-05
imm_7_27146339	cg09880291	0.393314	11.1576	1.16e-08	2.6e-05
imm_2_101954242	cg04316537	-0.445926	-11.0972	1.25e-08	2.69e-05
imm_2_101954650	cg04316537	-0.445926	-11.0972	1.25e-08	2.69e-05
imm_2_101955845	cg04316537	-0.445926	-11.0972	1.25e-08	2.69e-05
imm_2_101956322	cg04316537	-0.445926	-11.0972	1.25e-08	2.69e-05
imm_2_101956945	cg04316537	-0.445926	-11.0972	1.25e-08	2.69e-05
imm_2_101957725	cg04316537	-0.445926	-11.0972	1.25e-08	2.69e-05
rs7750269	cg08762424	0.333734	11.0772	1.28e-08	2.69e-05
rs9368673	cg08762424	0.333734	11.0772	1.28e-08	2.69e-05
rs9368675	cg08762424	0.333734	11.0772	1.28e-08	2.69e-05
rs9368677	cg08762424	0.333734	11.0772	1.28e-08	2.69e-05
rs9368678	cg08762424	0.333734	11.0772	1.28e-08	2.69e-05
rs9368680	cg08762424	0.333734	11.0772	1.28e-08	2.69e-05
rs7760988	cg08762424	0.333734	11.0772	1.28e-08	2.69e-05
rs7761515	cg08762424	0.333734	11.0772	1.28e-08	2.69e-05
rs9357124	cg08762424	0.333734	11.0772	1.28e-08	2.69e-05
imm_9_5028640	cg21684470	-0.522186	-10.9949	1.42e-08	2.96e-05
1kg_6_30172156	cg23161794	0.181297	10.9909	1.42e-08	2.96e-05
rs10484568	cg23205529	0.0458108	10.989	1.43e-08	2.96e-05
imm_15_65225617	cg26430287	0.286513	10.9697	1.46e-08	3.01e-05
imm_7_27146339	cg25506432	0.417933	10.8777	1.63e-08	3.36e-05
rs450423	cg08066154	-0.335354	-10.814	1.77e-08	3.62e-05
rs204888	cg04136321	-0.29927	-10.8002	1.8e-08	3.65e-05
rs169494	cg04136321	-0.29927	-10.8002	1.8e-08	3.65e-05
rs11575839	cg03739609	-0.26864	-10.7758	1.85e-08	3.75e-05
imm_1_7681385	cg22361543	-0.21803	-10.7559	1.9e-08	3.83e-05
rs7121550	cg17095460	0.337852	10.7402	1.94e-08	3.89e-05
chr16_84509524	cg03643032	-0.366587	-10.714	2e-08	4e-05
rs3132580	cg04559908	-0.374255	-10.6559	2.15e-08	4.29e-05
rs10275045	cg12169700	-0.408084	-10.6309	2.22e-08	4.41e-05
seq-rs7573065	cg18329052	-0.532601	-10.6173	2.26e-08	4.45e-05
seq-rs7591242	cg18329052	-0.532601	-10.6173	2.26e-08	4.45e-05
1kg_1_92722992	cg11522812	0.0871206	10.5898	2.34e-08	4.58e-05
1kg_6_30537023	cg17333837	0.387974	10.5359	2.5e-08	4.76e-05
1kg_6_30539062	cg17333837	0.387974	10.5359	2.5e-08	4.76e-05
1kg_6_30539180	cg17333837	0.387974	10.5359	2.5e-08	4.76e-05
1kg_6_30539304	cg17333837	0.387974	10.5359	2.5e-08	4.76e-05
1kg_6_30539386	cg17333837	0.387974	10.5359	2.5e-08	4.76e-05
1kg_6_30539642	cg17333837	0.387974	10.5359	2.5e-08	4.76e-05
1kg_6_30540144	cg17333837	0.387974	10.5359	2.5e-08	4.76e-05
1kg_6_30540542	cg17333837	0.387974	10.5359	2.5e-08	4.76e-05
rs2034891	cg04698472	-0.385213	-10.5015	2.61e-08	4.95e-05
rs2269704	cg27527642	-0.282569	-10.4889	2.66e-08	5.01e-05
rs1265093	cg07414487	-0.432469	-10.3924	3e-08	5.64e-05
rs2523578	cg26706521	0.0429122	10.3812	3.05e-08	5.7e-05
imm_12_56403236	cg06830450	0.308677	10.3512	3.17e-08	5.84e-05
imm_12_56405114	cg06830450	0.308677	10.3512	3.17e-08	5.84e-05
imm_12_56409378	cg06830450	0.308677	10.3512	3.17e-08	5.84e-05
imm_12_56411705	cg06830450	0.308677	10.3512	3.17e-08	5.84e-05
imm_7_27146339	cg25307665	0.0597294	10.3091	3.34e-08	6.14e-05
rs3757324	cg09723088	0.324608	10.2952	3.4e-08	6.16e-05
rs2076177	cg09723088	0.324608	10.2952	3.4e-08	6.16e-05
rs2235383	cg09723088	0.324608	10.2952	3.4e-08	6.16e-05
rs3734814	cg09723088	0.324608	10.2952	3.4e-08	6.16e-05
rs1431403	cg20981163	-0.401558	-10.1673	4.02e-08	6.89e-05
rs9277357	cg20981163	-0.401558	-10.1673	4.02e-08	6.89e-05
rs9277358	cg20981163	-0.401558	-10.1673	4.02e-08	6.89e-05
rs9277361	cg20981163	-0.401558	-10.1673	4.02e-08	6.89e-05
rs9277378	cg20981163	-0.401558	-10.1673	4.02e-08	6.89e-05
rs9277386	cg20981163	-0.401558	-10.1673	4.02e-08	6.89e-05
rs9277389	cg20981163	-0.401558	-10.1673	4.02e-08	6.89e-05
rs3097674	cg20981163	-0.401558	-10.1673	4.02e-08	6.89e-05
rs9277393	cg20981163	-0.401558	-10.1673	4.02e-08	6.89e-05
rs9277394	cg20981163	-0.401558	-10.1673	4.02e-08	6.89e-05
rs9277462	cg20981163	-0.401558	-10.1673	4.02e-08	6.89e-05
rs9277471	cg20981163	-0.401558	-10.1673	4.02e-08	6.89e-05
rs9277472	cg20981163	-0.401558	-10.1673	4.02e-08	6.89e-05
rs1042544	cg20981163	-0.401558	-10.1673	4.02e-08	6.89e-05
rs931	cg20981163	-0.401558	-10.1673	4.02e-08	6.89e-05
chr3:184298234	cg00161968	0.117438	10.1188	4.28e-08	7.32e-05
rs4122190	cg02936944	-0.42801	-10.114	4.3e-08	7.34e-05
rs4789777	cg20756026	-0.497154	-10.0951	4.41e-08	7.49e-05
imm_19_43435431	cg20232102	0.034703	10.0926	4.43e-08	7.49e-05
imm_4_123516092	cg00257303	-0.355886	-10.0532	4.66e-08	7.86e-05
1kg_6_30669703	cg02086286	-0.625495	-10.0466	4.7e-08	7.87e-05
1kg_6_30670626	cg02086286	-0.625495	-10.0466	4.7e-08	7.87e-05
rs20547	cg19412007	-0.209226	-10.0446	4.71e-08	7.87e-05
1kg_8_11252206	cg15596359	-0.373508	-9.97513	5.16e-08	8.6e-05
imm_9_138436565	cg07056794	-0.468456	-9.92785	5.5e-08	8.97e-05
imm_9_138436737	cg07056794	-0.468456	-9.92785	5.5e-08	8.97e-05
imm_9_138437690	cg07056794	-0.468456	-9.92785	5.5e-08	8.97e-05
imm_9_138438131	cg07056794	-0.468456	-9.92785	5.5e-08	8.97e-05
imm_9_138438351	cg07056794	-0.468456	-9.92785	5.5e-08	8.97e-05
imm_9_138438950	cg07056794	-0.468456	-9.92785	5.5e-08	8.97e-05
rs2857766	cg04627110	-0.393289	-9.91909	5.56e-08	9.03e-05
rs4909953	cg07500659	-0.120886	-9.91771	5.57e-08	9.03e-05
imm_3_46501391	cg11798489	-0.246713	-9.81385	6.39e-08	0.000101389
imm_3_46502145	cg11798489	-0.246713	-9.81385	6.39e-08	0.000101389
imm_3_46503118	cg11798489	-0.246713	-9.81385	6.39e-08	0.000101389
imm_3_46503344	cg11798489	-0.246713	-9.81385	6.39e-08	0.000101389
imm_3_46505462	cg11798489	-0.246713	-9.81385	6.39e-08	0.000101389
imm_3_46507216	cg11798489	-0.246713	-9.81385	6.39e-08	0.000101389
imm_3_46507745	cg11798489	-0.246713	-9.81385	6.39e-08	0.000101389
imm_11_7650578	cg18311341	-0.282118	-9.79322	6.57e-08	0.00010389
1kg_6_30277649	cg22272129	-0.311316	-9.78358	6.66e-08	0.000104905
rs17064417	cg11498228	-0.592797	-9.74226	7.04e-08	0.000110526
1kg_6_30698356	cg23328390	0.0388229	9.72447	7.21e-08	0.000111439
1kg_6_30701054	cg23328390	0.0388229	9.72447	7.21e-08	0.000111439
1kg_6_30701464	cg23328390	0.0388229	9.72447	7.21e-08	0.000111439
1kg_6_30704114	cg23328390	0.0388229	9.72447	7.21e-08	0.000111439
rs6904236	cg23328390	0.0388229	9.72447	7.21e-08	0.000111439
1kg_6_30049043	cg14731892	0.0870002	9.69903	7.46e-08	0.000114962
1kg_6_30541069	cg22829821	0.141757	9.67972	7.66e-08	0.000117627
rs2017750	cg25013753	0.485313	9.66902	7.77e-08	0.000118969
imm_7_27146339	cg16997642	0.263807	9.6494	7.97e-08	0.000121789
imm_20_61855416	cg13301327	-0.588014	-9.6071	8.44e-08	0.000127782
imm_20_61857861	cg13301327	-0.588014	-9.6071	8.44e-08	0.000127782
imm_1_2515525	cg21209485	0.473122	9.60045	8.52e-08	0.000127782
imm_1_2516606	cg21209485	0.473122	9.60045	8.52e-08	0.000127782
rs3748816	cg21209485	0.473122	9.60045	8.52e-08	0.000127782
imm_1_2519297	cg21209485	0.473122	9.60045	8.52e-08	0.000127782
rs17729319	cg11406388	0.344221	9.5882	8.66e-08	0.000129533
rs1046407	cg15129815	-0.427514	-9.54521	9.19e-08	0.000135528
rs376374	cg02978201	0.44312	9.53965	9.26e-08	0.000135528
rs2550475	cg02978201	0.44312	9.53965	9.26e-08	0.000135528
imm_16_11282367	cg02978201	0.44312	9.53965	9.26e-08	0.000135528
rs737008	cg02978201	0.44312	9.53965	9.26e-08	0.000135528
imm_16_11283530	cg02978201	0.44312	9.53965	9.26e-08	0.000135528
imm_16_11286429	cg02978201	0.44312	9.53965	9.26e-08	0.000135528
rs9262464	cg27292220	-0.450762	-9.51441	9.58e-08	0.000139454
rs7755364	cg27292220	-0.450762	-9.51441	9.58e-08	0.000139454
rs1763601	cg02890259	-0.358129	-9.5101	9.64e-08	0.000139462
rs945416	cg02890259	-0.358129	-9.5101	9.64e-08	0.000139462
imm_5_158455745	cg05056120	0.27031	9.45213	1.04e-07	0.000149675
imm_5_158463885	cg05056120	0.27031	9.45213	1.04e-07	0.000149675
imm_5_158464127	cg05056120	0.27031	9.45213	1.04e-07	0.000149675
rs3093547	cg17755321	-0.326703	-9.42117	1.09e-07	0.000155729
rs6937357	cg04166546	0.108001	9.3985	1.12e-07	0.000159747
rs9468805	cg04166546	0.108001	9.3985	1.12e-07	0.000159747
1kg_8_10798228	cg24188794	-0.206111	-9.37758	1.16e-07	0.000163955
rs11539216	cg21588594	-0.358518	-9.34912	1.2e-07	0.00016894
imm_16_11004980	cg00027155	-0.506156	-9.3477	1.2e-07	0.00016894
imm_16_11005054	cg00027155	-0.506156	-9.3477	1.2e-07	0.00016894
imm_16_11006700	cg00027155	-0.506156	-9.3477	1.2e-07	0.00016894
seq-t1d-1-196732873-C-T	cg03129555	-0.418488	-9.33276	1.23e-07	0.000171984
1kg_6_30698356	cg07142893	0.0928903	9.32009	1.25e-07	0.000172604
1kg_6_30701054	cg07142893	0.0928903	9.32009	1.25e-07	0.000172604
1kg_6_30701464	cg07142893	0.0928903	9.32009	1.25e-07	0.000172604
1kg_6_30704114	cg07142893	0.0928903	9.32009	1.25e-07	0.000172604
rs6904236	cg07142893	0.0928903	9.32009	1.25e-07	0.000172604
rs3800316	cg23892028	0.404793	9.31261	1.26e-07	0.000173924
1kg_19_1110134	cg18693051	0.250471	9.30352	1.28e-07	0.000175645
rs12682233	cg24849373	-0.406042	-9.28203	1.32e-07	0.000180471
rs10947088	cg00688756	-0.428115	-9.25629	1.37e-07	0.000186031
rs17719	cg00688756	-0.428115	-9.25629	1.37e-07	0.000186031
imm_14_97518286	cg02224994	0.628629	9.20661	1.47e-07	0.000198844
imm_5_131629697	cg21743925	-0.50791	-9.12055	1.65e-07	0.000221948
imm_5_131630432	cg21743925	-0.50791	-9.12055	1.65e-07	0.000221948
imm_5_131632800	cg21743925	-0.50791	-9.12055	1.65e-07	0.000221948
imm_5_131636419	cg21743925	-0.50791	-9.12055	1.65e-07	0.000221948
rs2605242	cg03457281	-0.547024	-9.09452	1.72e-07	0.000229622
imm_1_25125258	cg26421310	0.187701	9.04827	1.83e-07	0.000244476
rs1981997	cg02228913	-0.419596	-9.03253	1.87e-07	0.000248252
rs2517416	cg19179910	-0.383354	-9.02806	1.88e-07	0.000248252
rs2517415	cg19179910	-0.383354	-9.02806	1.88e-07	0.000248252
rs2249168	cg19179910	-0.383354	-9.02806	1.88e-07	0.000248252
rs2530695	cg19179910	-0.383354	-9.02806	1.88e-07	0.000248252
rs1263655	cg14175932	-0.416252	-8.99118	1.99e-07	0.000260222
rs1263656	cg14175932	-0.416252	-8.99118	1.99e-07	0.000260222
imm_11_2881216	cg02200456	0.0492872	8.95022	2.11e-07	0.000275136
imm_2_101679327	cg06095752	0.168845	8.94285	2.13e-07	0.000277317
rs9881468	cg05393861	-0.507584	-8.93516	2.15e-07	0.000277538
rs9276411	cg18572898	-0.428752	-8.93318	2.16e-07	0.000277538
rs2213567	cg18572898	-0.428752	-8.93318	2.16e-07	0.000277538
rs9276430	cg18572898	-0.428752	-8.93318	2.16e-07	0.000277538
rs9276431	cg18572898	-0.428752	-8.93318	2.16e-07	0.000277538
rs3129996	cg08420066	0.381556	8.92616	2.18e-07	0.000279616
1kg_6_30172156	cg23344452	0.0950109	8.91082	2.23e-07	0.000285086
1kg_7_50574999	cg04422019	-0.156218	-8.89652	2.27e-07	0.000289872
rs16897572	cg13262424	0.230459	8.89561	2.28e-07	0.000289872
rs6457254	cg01413582	-0.287144	-8.87273	2.35e-07	0.000298779
imm_14_100379066	cg02144518	-0.457388	-8.86753	2.37e-07	0.000299492
imm_14_100381748	cg02144518	-0.457388	-8.86753	2.37e-07	0.000299492
1kg_6_30278259	cg10985055	-0.424883	-8.80978	2.58e-07	0.000315834
1kg_6_30278489	cg10985055	-0.424883	-8.80978	2.58e-07	0.000315834
1kg_6_30278504	cg10985055	-0.424883	-8.80978	2.58e-07	0.000315834
rs2523716	cg10985055	-0.424883	-8.80978	2.58e-07	0.000315834
1kg_6_30278806	cg10985055	-0.424883	-8.80978	2.58e-07	0.000315834
rs1117489	cg10985055	-0.424883	-8.80978	2.58e-07	0.000315834
1kg_6_30280492	cg10985055	-0.424883	-8.80978	2.58e-07	0.000315834
rs971570	cg10985055	-0.424883	-8.80978	2.58e-07	0.000315834
1kg_6_30281309	cg10985055	-0.424883	-8.80978	2.58e-07	0.000315834
1kg_6_30282110	cg10985055	-0.424883	-8.80978	2.58e-07	0.000315834
1kg_6_30282612	cg10985055	-0.424883	-8.80978	2.58e-07	0.000315834
rs885912	cg10985055	-0.424883	-8.80978	2.58e-07	0.000315834
rs1900372	cg20590109	-0.274801	-8.78037	2.69e-07	0.000328731
rs2855438	cg11960243	-0.369959	-8.75839	2.77e-07	0.000338523
1kg_6_30591967	cg03585731	0.089156	8.74898	2.81e-07	0.000342332
1kg_2_207208044	cg17612680	-0.749478	-8.69903	3.02e-07	0.00036633
rs10158647	cg21417130	-0.278744	-8.69898	3.02e-07	0.00036633
imm_12_56403236	cg23387569	0.228424	8.68784	3.07e-07	0.000369021
imm_12_56405114	cg23387569	0.228424	8.68784	3.07e-07	0.000369021
imm_12_56409378	cg23387569	0.228424	8.68784	3.07e-07	0.000369021
rs9461832	cg14373797	-0.530449	-8.68566	3.08e-07	0.000369021
rs9296075	cg14373797	-0.530449	-8.68566	3.08e-07	0.000369021
rs2075015	cg03157605	0.212568	8.66776	3.16e-07	0.000377866
rs3095153	cg13561028	-0.23296	-8.62684	3.36e-07	0.000400196
rs2075799	cg12883479	0.070349	8.60408	3.47e-07	0.000412782
imm_1_2429277	cg07010340	-0.0306406	-8.60051	3.49e-07	0.000413962
rs4148881	cg07156249	0.407109	8.59298	3.53e-07	0.000417562
1kg_5_655430	cg02423000	0.399699	8.58618	3.57e-07	0.000420754
imm_9_138412583	cg05562419	0.125489	8.57495	3.63e-07	0.000425741
imm_9_138418541	cg05562419	0.125489	8.57495	3.63e-07	0.000425741
rs9276370	cg18572898	-0.409974	-8.57048	3.65e-07	0.000427491
rs886389	cg05346947	0.0994833	8.56896	3.66e-07	0.000427491
1kg_5_72561047	cg18798289	0.171233	8.52733	3.89e-07	0.0004524
1kg_5_72565761	cg18798289	0.171233	8.52733	3.89e-07	0.0004524
1kg_5_72561047	cg07431286	0.0933006	8.50779	4e-07	0.000463477
1kg_5_72565761	cg07431286	0.0933006	8.50779	4e-07	0.000463477
rs7096307	cg03084184	-0.337951	-8.48944	4.11e-07	0.000475122
rs7905	cg12858166	-0.37854	-8.41976	4.56e-07	0.000522046
rs9469332	cg12858166	-0.37854	-8.41976	4.56e-07	0.000522046
rs9469341	cg12858166	-0.37854	-8.41976	4.56e-07	0.000522046
rs10214910	cg12858166	-0.37854	-8.41976	4.56e-07	0.000522046
1kg_19_1121663	cg24295405	0.182067	8.39547	4.73e-07	0.000540046
rs11253154	cg13767270	-0.156723	-8.3932	4.75e-07	0.000540635
rs9267482	cg09235535	-0.3851	-8.38859	4.78e-07	0.000543125
imm_12_56411705	cg23377551	0.155272	8.33838	5.15e-07	0.00058148
imm_12_56413479	cg23377551	0.155272	8.33838	5.15e-07	0.00058148
imm_12_56414234	cg23377551	0.155272	8.33838	5.15e-07	0.00058148
imm_17_35042266	cg24520381	0.0894405	8.32982	5.22e-07	0.000587658
imm_8_11364425	cg03547562	-0.290834	-8.30962	5.38e-07	0.000603009
imm_8_11365592	cg03547562	-0.290834	-8.30962	5.38e-07	0.000603009
1kg_5_693246	cg15402732	-0.549246	-8.28394	5.59e-07	0.000625332
1kg_6_30177504	cg22377040	0.208319	8.27811	5.64e-07	0.000625482
rs9261403	cg22377040	0.208319	8.27811	5.64e-07	0.000625482
rs29258	cg27406070	-0.434987	-8.27636	5.65e-07	0.000625482
rs29257	cg27406070	-0.434987	-8.27636	5.65e-07	0.000625482
rs29253	cg27406070	-0.434987	-8.27636	5.65e-07	0.000625482
rs769177	cg05952498	-0.306532	-8.26959	5.71e-07	0.000630491
1kg_5_655430	cg14541582	0.214211	8.26228	5.77e-07	0.000636057
imm_3_48387250	cg03192919	-0.347653	-8.25717	5.82e-07	0.000639564
rs11234388	cg15731317	-0.12102	-8.24897	5.89e-07	0.000644746
1kg_6_30275000	cg14516350	-0.323429	-8.24744	5.91e-07	0.000644746
rs2072106	cg14516350	-0.323429	-8.24744	5.91e-07	0.000644746
rs6952727	cg16178271	-0.309322	-8.2231	6.13e-07	0.000665973
rs11772205	cg16178271	-0.309322	-8.2231	6.13e-07	0.000665973
imm_5_96237486	cg09750775	0.0584162	8.20997	6.25e-07	0.000674918
imm_5_96237869	cg09750775	0.0584162	8.20997	6.25e-07	0.000674918
imm_5_96238393	cg09750775	0.0584162	8.20997	6.25e-07	0.000674918
rs889135	cg12980692	0.315131	8.19782	6.37e-07	0.000685959
imm_3_48602793	cg21567371	-0.335754	-8.16826	6.66e-07	0.000715874
imm_10_35790032	cg00573352	-0.574864	-8.16399	6.7e-07	0.000718975
rs11132224	cg06737308	0.285073	8.15349	6.81e-07	0.000728968
imm_11_1255006	cg07435163	-0.263175	-8.10791	7.3e-07	0.000779706
imm_7_27146339	cg19196335	0.324375	8.08743	7.53e-07	0.000802758
vh_1_1221519	cg19414302	-0.289427	-8.0775	7.65e-07	0.000813297
rs3891175	cg21588215	0.216107	8.06045	7.85e-07	0.000833026
imm_2_101952212	cg04316537	-0.467327	-8.04601	8.02e-07	0.000849856
rs7965425	cg27347104	-0.28714	-8.04289	8.06e-07	0.000852121
rs4550511	cg12209881	-0.283233	-8.02784	8.25e-07	0.000870192
1kg_6_30136531	cg05636177	0.33543	8.02587	8.28e-07	0.000870989
seq-t1d-2-218898834-C-T	cg05991184	-0.376907	-8.02263	8.32e-07	0.000873488
rs2735052	cg27230769	-0.446156	-8.0022	8.58e-07	0.000886409
rs2523395	cg27230769	-0.446156	-8.0022	8.58e-07	0.000886409
rs2394159	cg27230769	-0.446156	-8.0022	8.58e-07	0.000886409
rs2394160	cg27230769	-0.446156	-8.0022	8.58e-07	0.000886409
rs2523393	cg27230769	-0.446156	-8.0022	8.58e-07	0.000886409
rs2735051	cg27230769	-0.446156	-8.0022	8.58e-07	0.000886409
rs2523388	cg27230769	-0.446156	-8.0022	8.58e-07	0.000886409
rs2743951	cg27230769	-0.446156	-8.0022	8.58e-07	0.000886409
rs2229792	cg12084925	-0.355363	-7.98104	8.87e-07	0.000913884
rs3893538	cg24823979	-0.325069	-7.91918	9.76e-07	0.00100351
rs169494	cg26788180	0.726815	7.86377	1.06e-06	0.00109142
rs11688382	cg02823625	-0.348678	-7.82693	1.13e-06	0.00115355
imm_5_158463885	cg04239680	0.0699352	7.80744	1.16e-06	0.00118192
imm_5_158464127	cg04239680	0.0699352	7.80744	1.16e-06	0.00118192
imm_5_158466251	cg04239680	0.0699352	7.80744	1.16e-06	0.00118192
ccc-12-56505633-G-A	cg27606822	-0.43644	-7.80274	1.17e-06	0.00118823
rs7792701	cg16914425	-0.22899	-7.79556	1.18e-06	0.00119675
rs8177158	cg16914425	-0.22899	-7.79556	1.18e-06	0.00119675
1kg_2_43483116	cg04684014	-0.35257	-7.75762	1.26e-06	0.00125823
1kg_2_43484161	cg04684014	-0.35257	-7.75762	1.26e-06	0.00125823
rs12529049	cg11334097	-0.397796	-7.75332	1.26e-06	0.00125823
rs3817976	cg11334097	-0.397796	-7.75332	1.26e-06	0.00125823
rs3817969	cg11334097	-0.397796	-7.75332	1.26e-06	0.00125823
rs28362678	cg11334097	-0.397796	-7.75332	1.26e-06	0.00125823
rs4248166	cg11334097	-0.397796	-7.75332	1.26e-06	0.00125823
rs2294884	cg11334097	-0.397796	-7.75332	1.26e-06	0.00125823
rs7764239	cg09408780	-0.228135	-7.74526	1.28e-06	0.00127173
imm_5_158455745	cg00251610	0.287648	7.72453	1.32e-06	0.00130606
imm_5_158463885	cg00251610	0.287648	7.72453	1.32e-06	0.00130606
imm_5_158464127	cg00251610	0.287648	7.72453	1.32e-06	0.00130606
1kg_6_30227055	cg15979214	0.750701	7.71184	1.35e-06	0.0013287
rs4148881	cg10550816	-0.326675	-7.7111	1.35e-06	0.0013287
rs3130481	cg20370184	0.386175	7.70117	1.37e-06	0.00134434
rs3130482	cg20370184	0.386175	7.70117	1.37e-06	0.00134434
imm_5_141472942	cg07392085	0.53069	7.68152	1.41e-06	0.00138398
rs2239709	cg16981259	0.0968338	7.66173	1.46e-06	0.0014196
rs7738430	cg16981259	0.0968338	7.66173	1.46e-06	0.0014196
rs2071593	cg16981259	0.0968338	7.66173	1.46e-06	0.0014196
rs10947260	cg22451923	-0.523831	-7.62697	1.54e-06	0.00148834
rs10947261	cg22451923	-0.523831	-7.62697	1.54e-06	0.00148834
rs10947262	cg22451923	-0.523831	-7.62697	1.54e-06	0.00148834
rs3763308	cg22451923	-0.523831	-7.62697	1.54e-06	0.00148834
rs9263823	cg11040238	-0.482165	-7.5975	1.62e-06	0.00155666
rs2071888	cg00023507	0.205094	7.51516	1.84e-06	0.00177183
1kg_5_555694	cg16535035	-0.689925	-7.48899	1.92e-06	0.00184416
1kg_6_30541069	cg11012953	0.0588053	7.47687	1.96e-06	0.00187677
imm_3_58369875	cg25158772	-0.409348	-7.46608	1.99e-06	0.00189141
imm_3_58373255	cg25158772	-0.409348	-7.46608	1.99e-06	0.00189141
imm_3_58373770	cg25158772	-0.409348	-7.46608	1.99e-06	0.00189141
imm_3_58373962	cg25158772	-0.409348	-7.46608	1.99e-06	0.00189141
imm_3_58374323	cg25158772	-0.409348	-7.46608	1.99e-06	0.00189141
rs2269704	cg20110257	-0.182283	-7.45669	2.02e-06	0.00191656
imm_7_27130233	cg02022102	-0.243003	-7.42399	2.13e-06	0.00201636
rs2712818	cg20704148	0.18003	7.40315	2.21e-06	0.00208142
imm_19_53806100	cg08510182	-0.375017	-7.38328	2.28e-06	0.00214533
rs7197319	cg05977333	-0.429934	-7.38055	2.29e-06	0.00214547
imm_6_167439776	cg10482512	0.334476	7.37974	2.29e-06	0.00214547
imm_6_167440739	cg10482512	0.334476	7.37974	2.29e-06	0.00214547
rs929160	cg02355653	-0.262081	-7.37228	2.32e-06	0.00216748
imm_21_42685637	cg04204002	-0.0573704	-7.35836	2.37e-06	0.00220452
imm_21_42685850	cg04204002	-0.0573704	-7.35836	2.37e-06	0.00220452
imm_21_42686599	cg04204002	-0.0573704	-7.35836	2.37e-06	0.00220452
rs13337444	cg27595997	0.0610215	7.35419	2.39e-06	0.00221535
1kg_5_587017	cg14799488	-0.364939	-7.3402	2.44e-06	0.00224117
1kg_5_587102	cg14799488	-0.364939	-7.3402	2.44e-06	0.00224117
1kg_5_587155	cg14799488	-0.364939	-7.3402	2.44e-06	0.00224117
1kg_5_587707	cg14799488	-0.364939	-7.3402	2.44e-06	0.00224117
1kg_5_588792	cg14799488	-0.364939	-7.3402	2.44e-06	0.00224117
1kg_5_590337	cg14799488	-0.364939	-7.3402	2.44e-06	0.00224117
imm_3_161081510	cg12077433	-0.403052	-7.32481	2.51e-06	0.00228906
imm_3_161083532	cg12077433	-0.403052	-7.32481	2.51e-06	0.00228906
vh_18_71128993	cg23290664	-0.491288	-7.3238	2.51e-06	0.00228906
rs2479409	cg00045070	0.291226	7.30751	2.58e-06	0.00232566
rs10789819	cg27649396	-0.335069	-7.30435	2.59e-06	0.00232566
rs10789820	cg27649396	-0.335069	-7.30435	2.59e-06	0.00232566
rs4936382	cg27649396	-0.335069	-7.30435	2.59e-06	0.00232566
rs4245170	cg27649396	-0.335069	-7.30435	2.59e-06	0.00232566
imm_12_56403236	cg20569034	0.422747	7.30401	2.59e-06	0.00232566
imm_12_56405114	cg20569034	0.422747	7.30401	2.59e-06	0.00232566
imm_12_56409378	cg20569034	0.422747	7.30401	2.59e-06	0.00232566
imm_12_56411705	cg20569034	0.422747	7.30401	2.59e-06	0.00232566
rs7757496	cg18932740	-0.520372	-7.29531	2.63e-06	0.00235461
rs17194220	cg01406776	-0.628995	-7.27663	2.71e-06	0.00241878
rs13434465	cg01406776	-0.628995	-7.27663	2.71e-06	0.00241878
1kg_6_30148063	cg03570263	-0.443325	-7.26533	2.76e-06	0.00244628
rs9393989	cg03570263	-0.443325	-7.26533	2.76e-06	0.00244628
1kg_6_30148270	cg03570263	-0.443325	-7.26533	2.76e-06	0.00244628
1kg_6_30148582	cg03570263	-0.443325	-7.26533	2.76e-06	0.00244628
rs7943351	cg09077752	0.400872	7.24643	2.85e-06	0.0025186
imm_12_122344422	cg23749536	-0.216902	-7.24448	2.86e-06	0.00252216
imm_6_34632676	cg01395541	0.384042	7.23431	2.91e-06	0.00255545
imm_6_34632744	cg01395541	0.384042	7.23431	2.91e-06	0.00255545
imm_1_2713412	cg02975102	0.446199	7.23173	2.92e-06	0.00256173
ccc-2-102159217-T-G	cg24708332	-0.386464	-7.21829	2.98e-06	0.00260356
ccc-2-102159873-G-A	cg24708332	-0.386464	-7.21829	2.98e-06	0.00260356
ccc-2-102160758-C-T	cg24708332	-0.386464	-7.21829	2.98e-06	0.00260356
imm_5_158527499	cg11287077	-0.176273	-7.21757	2.99e-06	0.00260356
1kg_1_92722992	cg07011357	0.0651443	7.21516	3e-06	0.00260927
rs16882137	cg14487577	-0.532842	-7.21373	3e-06	0.00261086
rs1610682	cg06316104	-0.312054	-7.21253	3.01e-06	0.00261144
1kg_6_30136531	cg21759797	0.242938	7.20515	3.05e-06	0.00263868
rs6924270	cg10816127	0.102888	7.19157	3.12e-06	0.00269352
rs4713243	cg12035144	0.331291	7.17164	3.22e-06	0.00274844
1kg_2_25389287	cg20702417	-0.397701	-7.15648	3.3e-06	0.00274844
1kg_6_30183592	cg11100081	-0.333285	-7.15148	3.33e-06	0.00274844
rs2023473	cg11100081	-0.333285	-7.15148	3.33e-06	0.00274844
1kg_6_30186254	cg11100081	-0.333285	-7.15148	3.33e-06	0.00274844
rs2523989	cg11100081	-0.333285	-7.15148	3.33e-06	0.00274844
1kg_6_30186309	cg11100081	-0.333285	-7.15148	3.33e-06	0.00274844
rs2239529	cg11100081	-0.333285	-7.15148	3.33e-06	0.00274844
1kg_6_30187108	cg11100081	-0.333285	-7.15148	3.33e-06	0.00274844
1kg_6_30187286	cg11100081	-0.333285	-7.15148	3.33e-06	0.00274844
rs2249099	cg11100081	-0.333285	-7.15148	3.33e-06	0.00274844
1kg_6_30187972	cg11100081	-0.333285	-7.15148	3.33e-06	0.00274844
rs2523987	cg11100081	-0.333285	-7.15148	3.33e-06	0.00274844
1kg_6_30188253	cg11100081	-0.333285	-7.15148	3.33e-06	0.00274844
1kg_6_30188475	cg11100081	-0.333285	-7.15148	3.33e-06	0.00274844
rs2844793	cg11100081	-0.333285	-7.15148	3.33e-06	0.00274844
1kg_6_30189168	cg11100081	-0.333285	-7.15148	3.33e-06	0.00274844
1kg_6_30189225	cg11100081	-0.333285	-7.15148	3.33e-06	0.00274844
1kg_6_30189313	cg11100081	-0.333285	-7.15148	3.33e-06	0.00274844
1kg_6_30189982	cg11100081	-0.333285	-7.15148	3.33e-06	0.00274844
rs2523984	cg11100081	-0.333285	-7.15148	3.33e-06	0.00274844
rs2523983	cg11100081	-0.333285	-7.15148	3.33e-06	0.00274844
1kg_6_30191161	cg11100081	-0.333285	-7.15148	3.33e-06	0.00274844
1kg_6_30191484	cg11100081	-0.333285	-7.15148	3.33e-06	0.00274844
1kg_6_30191494	cg11100081	-0.333285	-7.15148	3.33e-06	0.00274844
rs2523979	cg11100081	-0.333285	-7.15148	3.33e-06	0.00274844
1kg_6_30191834	cg11100081	-0.333285	-7.15148	3.33e-06	0.00274844
imm_16_28207949	cg27016020	0.097586	7.14948	3.34e-06	0.00275155
imm_1_7764558	cg05803631	0.085693	7.14879	3.34e-06	0.00275155
1kg_19_18170068	cg21529164	-0.131244	-7.14349	3.37e-06	0.00277113
rs9277373	cg20981163	-0.367297	-7.13417	3.43e-06	0.00280946
rs10046127	cg22474130	-0.0762668	-7.12969	3.45e-06	0.00282564
imm_7_27146339	cg12128839	0.0288508	7.11146	3.56e-06	0.00290735
imm_1_8042301	cg21294301	-0.432655	-7.09099	3.68e-06	0.00300264
imm_7_27120593	cg07061298	0.0834037	7.07776	3.76e-06	0.0030592
imm_7_27122119	cg07061298	0.0834037	7.07776	3.76e-06	0.0030592
imm_7_27146339	cg24389585	0.336653	7.07545	3.78e-06	0.00306593
1kg_5_555303	cg13340126	-0.239854	-7.07396	3.78e-06	0.00306851
imm_19_51984623	cg23391214	0.287124	7.06716	3.83e-06	0.00308828
imm_19_51987198	cg23391214	0.287124	7.06716	3.83e-06	0.00308828
imm_19_51987492	cg23391214	0.287124	7.06716	3.83e-06	0.00308828
rs4658112	cg13078798	0.272732	7.06306	3.85e-06	0.0031043
chr17:7468671	cg02351362	-0.355149	-7.0395	4.01e-06	0.00322308
imm_7_27157594	cg22623133	0.106974	7.03408	4.04e-06	0.00324707
rs3093665	cg14910524	-0.351464	-7.03073	4.07e-06	0.00325996
imm_11_127892230	cg11588197	-0.17618	-7.00598	4.24e-06	0.00339179
rs2071534	cg06812795	0.347414	6.9953	4.31e-06	0.00342425
rs2071477	cg06812795	0.347414	6.9953	4.31e-06	0.00342425
rs2071476	cg06812795	0.347414	6.9953	4.31e-06	0.00342425
rs6930981	cg06812795	0.347414	6.9953	4.31e-06	0.00342425
rs1383267	cg06812795	0.347414	6.9953	4.31e-06	0.00342425
1kg_6_30176592	cg21671020	0.219821	6.99453	4.32e-06	0.00342425
rs9269821	cg12867728	0.411507	6.99122	4.34e-06	0.00343776
imm_19_51917217	cg13685883	0.0311947	6.97009	4.5e-06	0.00355568
imm_12_111303042	cg22529546	0.277857	6.96766	4.52e-06	0.00356452
rs7014346	cg09430642	0.33849	6.95542	4.61e-06	0.00363257
rs928995	cg19393008	0.429905	6.94906	4.66e-06	0.00366569
rs2070850	cg09004691	-0.0597879	-6.91788	4.91e-06	0.00381649
rs3136457	cg09004691	-0.0597879	-6.91788	4.91e-06	0.00381649
rs3817976	cg03036047	-0.385412	-6.91663	4.92e-06	0.00381649
rs3817969	cg03036047	-0.385412	-6.91663	4.92e-06	0.00381649
rs28362678	cg03036047	-0.385412	-6.91663	4.92e-06	0.00381649
rs4248166	cg03036047	-0.385412	-6.91663	4.92e-06	0.00381649
rs2294884	cg03036047	-0.385412	-6.91663	4.92e-06	0.00381649
rs2294883	cg03036047	-0.385412	-6.91663	4.92e-06	0.00381649
rs2294881	cg03036047	-0.385412	-6.91663	4.92e-06	0.00381649
rs1737084	cg01426208	0.0689619	6.89532	5.1e-06	0.00393126
rs733841	cg01426208	0.0689619	6.89532	5.1e-06	0.00393126
rs909726	cg01426208	0.0689619	6.89532	5.1e-06	0.00393126
rs1633070	cg01426208	0.0689619	6.89532	5.1e-06	0.00393126
rs206015	cg17351927	-0.423719	-6.89333	5.12e-06	0.00393839
rs3891175	cg03796735	0.1355	6.89229	5.13e-06	0.00393922
rs10415976	cg02001279	0.158445	6.87533	5.28e-06	0.00404718
rs6707397	cg04956944	-0.283401	-6.86202	5.4e-06	0.00409975
rs16898614	cg11039913	-0.349475	-6.85667	5.44e-06	0.00409975
rs1042147	cg11468993	0.0576304	6.85593	5.45e-06	0.00409975
rs3094219	cg11468993	0.0576304	6.85593	5.45e-06	0.00409975
rs1042145	cg11468993	0.0576304	6.85593	5.45e-06	0.00409975
rs1042141	cg11468993	0.0576304	6.85593	5.45e-06	0.00409975
rs3094217	cg11468993	0.0576304	6.85593	5.45e-06	0.00409975
rs1042134	cg11468993	0.0576304	6.85593	5.45e-06	0.00409975
rs3130982	cg11468993	0.0576304	6.85593	5.45e-06	0.00409975
rs3132554	cg11468993	0.0576304	6.85593	5.45e-06	0.00409975
rs1042126	cg11468993	0.0576304	6.85593	5.45e-06	0.00409975
rs3094214	cg11468993	0.0576304	6.85593	5.45e-06	0.00409975
rs3130555	cg11468993	0.0576304	6.85593	5.45e-06	0.00409975
imm_12_56403236	cg11511175	0.184877	6.83124	5.68e-06	0.00425515
imm_12_56405114	cg11511175	0.184877	6.83124	5.68e-06	0.00425515
imm_12_56409378	cg11511175	0.184877	6.83124	5.68e-06	0.00425515
rs204996	cg18191873	0.0222444	6.82572	5.74e-06	0.00428869
rs17809342	cg15129815	-0.39344	-6.82303	5.76e-06	0.00430179
rs3132595	cg27340794	0.0970846	6.81856	5.81e-06	0.00432796
1kg_6_30213188	cg07405796	-0.233851	-6.81446	5.85e-06	0.00433869
1kg_6_30214757	cg07405796	-0.233851	-6.81446	5.85e-06	0.00433869
1kg_6_30217172	cg07405796	-0.233851	-6.81446	5.85e-06	0.00433869
rs2259435	cg08160477	-0.323085	-6.81347	5.86e-06	0.00433946
rs17587	cg23636571	-0.213321	-6.81154	5.88e-06	0.0043472
rs10023660	cg02423659	-0.0432078	-6.80463	5.95e-06	0.00439194
rs6915833	cg04019983	0.0321412	6.80098	5.98e-06	0.00441263
1kg_19_18134013	cg11594160	-0.430288	-6.7996	6e-06	0.00441647
rs2273708	cg13787135	0.424355	6.79182	6.08e-06	0.00446853
rs7750269	cg17250082	0.259992	6.77953	6.2e-06	0.0045029
rs9368673	cg17250082	0.259992	6.77953	6.2e-06	0.0045029
rs9368675	cg17250082	0.259992	6.77953	6.2e-06	0.0045029
rs9368677	cg17250082	0.259992	6.77953	6.2e-06	0.0045029
rs9368678	cg17250082	0.259992	6.77953	6.2e-06	0.0045029
rs9368680	cg17250082	0.259992	6.77953	6.2e-06	0.0045029
rs7760988	cg17250082	0.259992	6.77953	6.2e-06	0.0045029
rs7761515	cg17250082	0.259992	6.77953	6.2e-06	0.0045029
rs9357124	cg17250082	0.259992	6.77953	6.2e-06	0.0045029
1kg_6_30591967	cg22410026	0.218106	6.7718	6.29e-06	0.00455418
gw_040014	cg06612130	0.151392	6.7703	6.3e-06	0.00455418
gw_040018	cg06612130	0.151392	6.7703	6.3e-06	0.00455418
imm_2_102235940	cg04744156	-0.272633	-6.75482	6.47e-06	0.00466896
imm_14_68332194	cg20045882	-0.164034	-6.74342	6.6e-06	0.0047399
imm_14_68332827	cg20045882	-0.164034	-6.74342	6.6e-06	0.0047399
imm_14_68333352	cg20045882	-0.164034	-6.74342	6.6e-06	0.0047399
rs11229017	cg04620833	-0.312697	-6.7356	6.69e-06	0.00479665
rs7784933	cg22851200	-0.287586	-6.72798	6.77e-06	0.0048524
1kg_6_30235852	cg22733580	-0.100259	-6.7208	6.86e-06	0.00488407
1kg_6_30236421	cg22733580	-0.100259	-6.7208	6.86e-06	0.00488407
rs12212092	cg22733580	-0.100259	-6.7208	6.86e-06	0.00488407
1kg_6_30239690	cg22733580	-0.100259	-6.7208	6.86e-06	0.00488407
1kg_6_30145595	cg24842142	-0.682274	-6.71736	6.9e-06	0.00489885
1kg_6_30148376	cg24842142	-0.682274	-6.71736	6.9e-06	0.00489885
rs411337	cg19268434	0.0461634	6.70317	7.07e-06	0.00500481
rs9469084	cg19268434	0.0461634	6.70317	7.07e-06	0.00500481
rs12713450	cg14353278	-0.175784	-6.6952	7.16e-06	0.00505907
rs12720851	cg14353278	-0.175784	-6.6952	7.16e-06	0.00505907
1kg_6_30200098	cg01964152	-0.555654	-6.67739	7.39e-06	0.00520096
1kg_6_30206873	cg01964152	-0.555654	-6.67739	7.39e-06	0.00520096
rs7905	cg11437465	-0.331044	-6.66669	7.52e-06	0.00523059
rs9469332	cg11437465	-0.331044	-6.66669	7.52e-06	0.00523059
rs9469341	cg11437465	-0.331044	-6.66669	7.52e-06	0.00523059
rs10214910	cg11437465	-0.331044	-6.66669	7.52e-06	0.00523059
rs2301220	cg11437465	-0.331044	-6.66669	7.52e-06	0.00523059
rs6914849	cg11437465	-0.331044	-6.66669	7.52e-06	0.00523059
rs1431399	cg11437465	-0.331044	-6.66669	7.52e-06	0.00523059
rs1431400	cg11437465	-0.331044	-6.66669	7.52e-06	0.00523059
rs1431401	cg11437465	-0.331044	-6.66669	7.52e-06	0.00523059
rs16828365	cg01131388	-0.111521	-6.64723	7.78e-06	0.00539215
1kg_6_30563899	cg24826644	0.0112798	6.64653	7.79e-06	0.00539215
rs1264459	cg24826644	0.0112798	6.64653	7.79e-06	0.00539215
imm_4_1339029	cg08553274	-0.146575	-6.63146	7.99e-06	0.00552589
rs12924064	cg04768488	-0.282432	-6.62923	8.02e-06	0.00553942
seq-rs59805819	cg21991630	-0.292842	-6.61856	8.17e-06	0.00563428
rs10484568	cg12459706	0.127174	6.61505	8.22e-06	0.0056606
1kg_6_30628603	cg15201677	-0.423235	-6.61416	8.23e-06	0.00566138
rs12755215	cg18267790	-0.126662	-6.60974	8.3e-06	0.00569679
rs8192585	cg19155735	-0.249103	-6.60156	8.41e-06	0.00576972
imm_2_68499322	cg23809597	-0.270899	-6.58955	8.59e-06	0.00583453
imm_2_68500935	cg23809597	-0.270899	-6.58955	8.59e-06	0.00583453
imm_2_68503602	cg23809597	-0.270899	-6.58955	8.59e-06	0.00583453
rs3791299	cg09324653	-0.189138	-6.58936	8.59e-06	0.00583453
rs521828	cg21241195	-0.338826	-6.58315	8.69e-06	0.00583453
rs2857101	cg19455396	-0.310181	-6.58062	8.72e-06	0.00583453
rs241456	cg19455396	-0.310181	-6.58062	8.72e-06	0.00583453
rs241453	cg19455396	-0.310181	-6.58062	8.72e-06	0.00583453
rs241452	cg19455396	-0.310181	-6.58062	8.72e-06	0.00583453
rs241451	cg19455396	-0.310181	-6.58062	8.72e-06	0.00583453
rs17034	cg19455396	-0.310181	-6.58062	8.72e-06	0.00583453
rs241449	cg19455396	-0.310181	-6.58062	8.72e-06	0.00583453
rs241448	cg19455396	-0.310181	-6.58062	8.72e-06	0.00583453
rs241447	cg19455396	-0.310181	-6.58062	8.72e-06	0.00583453
rs241446	cg19455396	-0.310181	-6.58062	8.72e-06	0.00583453
rs241445	cg19455396	-0.310181	-6.58062	8.72e-06	0.00583453
rs241442	cg19455396	-0.310181	-6.58062	8.72e-06	0.00583453
rs241440	cg19455396	-0.310181	-6.58062	8.72e-06	0.00583453
rs1879140	cg16805188	-0.32351	-6.57943	8.74e-06	0.00583453
imm_9_138494773	cg21243064	-0.318706	-6.57933	8.74e-06	0.00583453
imm_20_44116371	cg19223824	-0.315545	-6.56396	8.98e-06	0.00597099
imm_20_44116556	cg19223824	-0.315545	-6.56396	8.98e-06	0.00597099
rs35987121	cg16940199	0.176775	6.56285	9e-06	0.00597099
rs11968400	cg16940199	0.176775	6.56285	9e-06	0.00597099
rs2075799	cg10598353	0.0300278	6.56032	9.03e-06	0.00598927
rs3130977	cg24926791	-0.183104	-6.55357	9.14e-06	0.00604343
rs3130552	cg24926791	-0.183104	-6.55357	9.14e-06	0.00604343
rs9366775	cg13155295	0.0920833	6.54337	9.3e-06	0.00612713
rs2239839	cg05431670	0.231227	6.54333	9.3e-06	0.00612713
rs1059231	cg05431670	0.231227	6.54333	9.3e-06	0.00612713
1kg_6_30049043	cg27538003	0.0522957	6.53418	9.45e-06	0.0062168
rs9261418	cg07497663	-0.426645	-6.52123	9.67e-06	0.00634347
1kg_6_30176592	cg10194160	0.142807	6.52102	9.67e-06	0.00634347
rs10484568	cg05074892	0.106339	6.5188	9.71e-06	0.00635686
imm_9_122672253	cg18224492	-0.122448	-6.51753	9.73e-06	0.00635686
imm_9_122672662	cg18224492	-0.122448	-6.51753	9.73e-06	0.00635686
1kg_5_72503809	cg00782099	-0.259284	-6.49891	1e-05	0.00655721
rs11878002	cg17940821	0.0584012	6.48705	1.03e-05	0.00668499
1kg_6_30227055	cg07873154	0.179223	6.47567	1.05e-05	0.00674018
imm_12_54902634	cg08750028	0.0983085	6.47517	1.05e-05	0.00674018
rs1431403	cg23333490	-0.353042	-6.46748	1.06e-05	0.00674018
rs9277357	cg23333490	-0.353042	-6.46748	1.06e-05	0.00674018
rs9277358	cg23333490	-0.353042	-6.46748	1.06e-05	0.00674018
rs9277361	cg23333490	-0.353042	-6.46748	1.06e-05	0.00674018
rs9277378	cg23333490	-0.353042	-6.46748	1.06e-05	0.00674018
rs9277386	cg23333490	-0.353042	-6.46748	1.06e-05	0.00674018
rs9277389	cg23333490	-0.353042	-6.46748	1.06e-05	0.00674018
rs3097674	cg23333490	-0.353042	-6.46748	1.06e-05	0.00674018
rs9277393	cg23333490	-0.353042	-6.46748	1.06e-05	0.00674018
rs9277394	cg23333490	-0.353042	-6.46748	1.06e-05	0.00674018
rs9277462	cg23333490	-0.353042	-6.46748	1.06e-05	0.00674018
rs9277471	cg23333490	-0.353042	-6.46748	1.06e-05	0.00674018
rs9277472	cg23333490	-0.353042	-6.46748	1.06e-05	0.00674018
rs1042544	cg23333490	-0.353042	-6.46748	1.06e-05	0.00674018
rs931	cg23333490	-0.353042	-6.46748	1.06e-05	0.00674018
rs9277538	cg23333490	-0.353042	-6.46748	1.06e-05	0.00674018
rs9277542	cg23333490	-0.353042	-6.46748	1.06e-05	0.00674018
rs9277546	cg23333490	-0.353042	-6.46748	1.06e-05	0.00674018
imm_7_107362020	cg13031029	-0.328246	-6.457	1.08e-05	0.00684691
imm_7_107362793	cg13031029	-0.328246	-6.457	1.08e-05	0.00684691
imm_3_49738342	cg21612339	0.0184089	6.45027	1.09e-05	0.00691896
rs3830135	cg21810411	-0.394026	-6.44366	1.11e-05	0.0069903
imm_22_28968226	cg00243527	-0.411653	-6.43721	1.12e-05	0.00705159
imm_22_28968721	cg00243527	-0.411653	-6.43721	1.12e-05	0.00705159
imm_9_138363611	cg14040131	0.321915	6.41562	1.16e-05	0.00729508
imm_9_138367050	cg14040131	0.321915	6.41562	1.16e-05	0.00729508
imm_9_138367776	cg14040131	0.321915	6.41562	1.16e-05	0.00729508
imm_8_33480822	cg26426774	-0.129439	-6.40252	1.19e-05	0.00745479
seq-rs34081936	cg03129555	-0.387524	-6.39288	1.21e-05	0.00756266
seq-rs10922439	cg03129555	-0.387524	-6.39288	1.21e-05	0.00756266
imm_7_27146339	cg17775899	0.174168	6.39136	1.21e-05	0.00756505
imm_11_1255006	cg03466237	-0.12457	-6.39127	1.21e-05	0.00756505
imm_9_122420164	cg14200678	-0.499739	-6.38558	1.22e-05	0.00762179
imm_9_122424037	cg14200678	-0.499739	-6.38558	1.22e-05	0.00762179
rs9269821	cg17416722	0.0871108	6.37653	1.24e-05	0.0077341
rs413722	cg17235827	0.0823952	6.3749	1.25e-05	0.00774658
1kg_10_59762782	cg14778608	-0.279445	-6.37039	1.26e-05	0.00777895
1kg_10_59765856	cg14778608	-0.279445	-6.37039	1.26e-05	0.00777895
1kg_10_59766820	cg14778608	-0.279445	-6.37039	1.26e-05	0.00777895
rs4802210	cg23489630	-0.22814	-6.36925	1.26e-05	0.00778492
rs204996	cg15982308	0.0307501	6.36017	1.28e-05	0.00790024
seq-rs16986351	cg02276614	-0.17205	-6.35557	1.29e-05	0.00794877
imm_3_46480420	cg02615711	-0.114404	-6.35528	1.29e-05	0.00794877
imm_6_167441552	cg10482512	0.318226	6.35059	1.3e-05	0.00795815
imm_6_167441614	cg10482512	0.318226	6.35059	1.3e-05	0.00795815
1kg_6_30086632	cg23483840	0.0829333	6.3505	1.3e-05	0.00795815
imm_5_158463885	cg10914192	0.356197	6.34783	1.31e-05	0.00795815
imm_5_158464127	cg10914192	0.356197	6.34783	1.31e-05	0.00795815
imm_5_158466251	cg10914192	0.356197	6.34783	1.31e-05	0.00795815
rs9277373	cg23333490	-0.341637	-6.34649	1.31e-05	0.00795815
imm_22_28455596	cg27656573	-0.160621	-6.34463	1.32e-05	0.00795815
rs2071534	cg23636571	0.226787	6.34431	1.32e-05	0.00795815
rs2071477	cg23636571	0.226787	6.34431	1.32e-05	0.00795815
rs2071476	cg23636571	0.226787	6.34431	1.32e-05	0.00795815
rs6930981	cg23636571	0.226787	6.34431	1.32e-05	0.00795815
rs1383267	cg23636571	0.226787	6.34431	1.32e-05	0.00795815
imm_1_154217587	cg26924218	-0.348985	-6.34216	1.32e-05	0.00795815
rs9260491	cg24823979	-0.320488	-6.34209	1.32e-05	0.00795815
rs9260570	cg24823979	-0.320488	-6.34209	1.32e-05	0.00795815
rs397099	cg24823979	-0.320488	-6.34209	1.32e-05	0.00795815
rs2523942	cg24823979	-0.320488	-6.34209	1.32e-05	0.00795815
rs2517421	cg19179910	-0.362473	-6.33776	1.33e-05	0.0079996
rs2530699	cg19179910	-0.362473	-6.33776	1.33e-05	0.0079996
1kg_6_30136531	cg06013735	0.168442	6.3352	1.34e-05	0.00801742
rs1968924	cg07874011	0.423659	6.33513	1.34e-05	0.00801742
imm_9_123124196	cg14076923	-0.309462	-6.33193	1.35e-05	0.00805302
1kg_6_30136531	cg19919007	0.0953564	6.32661	1.36e-05	0.00811901
imm_7_27163241	cg06911354	0.305699	6.32563	1.36e-05	0.00812336
1kg_2_43485980	cg04684014	-0.327074	-6.32283	1.37e-05	0.00814396
1kg_2_43486454	cg04684014	-0.327074	-6.32283	1.37e-05	0.00814396
imm_16_84565853	cg05622569	-0.200102	-6.31354	1.39e-05	0.00826857
imm_9_138477461	cg12294260	-0.0670915	-6.31035	1.4e-05	0.00830521
rs7761965	cg08762424	0.208366	6.30864	1.4e-05	0.00832043
16_87319598	cg27087555	0.0576659	6.30297	1.42e-05	0.00839405
rs11569571	cg04601383	-0.164787	-6.29006	1.45e-05	0.0085774
1kg_20_43432379	cg11410920	-0.116498	-6.28743	1.46e-05	0.00860706
rs3132595	cg13118748	0.037718	6.28289	1.47e-05	0.00866606
imm_3_50399186	cg21075593	-0.124024	-6.26511	1.51e-05	0.00891118
imm_3_50403482	cg21075593	-0.124024	-6.26511	1.51e-05	0.00891118
imm_3_50404286	cg21075593	-0.124024	-6.26511	1.51e-05	0.00891118
imm_1_7767267	cg05803631	0.0792244	6.25286	1.55e-05	0.00909582
rs422951	cg00366603	0.369202	6.24744	1.56e-05	0.0091728
rs154973	cg10123514	-0.249589	-6.24516	1.57e-05	0.0091992
1kg_2_241231749	cg08901520	-0.521589	-6.22609	1.62e-05	0.00950445
rs3828903	cg21720265	-0.190297	-6.21802	1.65e-05	0.00961892
rs3828912	cg21720265	-0.190297	-6.21802	1.65e-05	0.00961892
rs1966	cg07414487	-0.377452	-6.21531	1.65e-05	0.00964282
rs1265085	cg07414487	-0.377452	-6.21531	1.65e-05	0.00964282
rs1076425	cg05393861	-0.437658	-6.20667	1.68e-05	0.00973499
rs9324	cg05393861	-0.437658	-6.20667	1.68e-05	0.00973499
rs2071506	cg05393861	-0.437658	-6.20667	1.68e-05	0.00973499
rs2071508	cg05393861	-0.437658	-6.20667	1.68e-05	0.00973499
rs2535629	cg05393861	-0.437658	-6.20667	1.68e-05	0.00973499
imm_6_35228972	cg27343992	-0.139098	-6.20267	1.69e-05	0.00979308
rs2481952	cg15214366	0.127539	6.1824	1.75e-05	0.0101411
12-54979152-C-DELETION	cg16268734	-0.172732	-6.1717	1.79e-05	0.0103057
imm_5_131630065	cg20385216	-0.0874957	-6.17076	1.79e-05	0.0103057
imm_5_131630706	cg20385216	-0.0874957	-6.17076	1.79e-05	0.0103057
imm_5_131633720	cg20385216	-0.0874957	-6.17076	1.79e-05	0.0103057
imm_1_181816380	cg09173681	0.258334	6.16766	1.8e-05	0.0103508
imm_1_2453726	cg05697909	0.0588015	6.16371	1.81e-05	0.0104121
imm_3_46008271	cg06585734	-0.158092	-6.15634	1.84e-05	0.0105376
rs10097505	cg10104451	0.0394689	6.15539	1.84e-05	0.0105435
rs17493811	cg26492916	-0.198447	-6.14552	1.87e-05	0.0106722
rs7914516	cg00753039	-0.139057	-6.14543	1.87e-05	0.0106722
rs2071534	cg21712377	0.281485	6.1441	1.88e-05	0.0106722
rs2071477	cg21712377	0.281485	6.1441	1.88e-05	0.0106722
rs2071476	cg21712377	0.281485	6.1441	1.88e-05	0.0106722
rs6930981	cg21712377	0.281485	6.1441	1.88e-05	0.0106722
rs1383267	cg21712377	0.281485	6.1441	1.88e-05	0.0106722
rs4802210	cg25395304	0.132159	6.12566	1.94e-05	0.0110172
imm_5_158688423	cg00066816	0.440115	6.12245	1.95e-05	0.0110509
imm_9_138387659	cg13784866	-0.263112	-6.12205	1.95e-05	0.0110509
imm_9_138390627	cg13784866	-0.263112	-6.12205	1.95e-05	0.0110509
imm_7_27170764	cg05065989	0.164531	6.08941	2.07e-05	0.0117031
rs1811197	cg26706521	0.0514787	6.0688	2.15e-05	0.0121307
rs1562030	cg01999260	0.0493183	6.06725	2.16e-05	0.0121505
1kg_6_30176592	cg19382642	0.130628	6.06199	2.18e-05	0.0122522
rs9277373	cg09535768	-0.216297	-6.0577	2.19e-05	0.012333
rs2244546	cg06986657	-0.26666	-6.05681	2.2e-05	0.012339
rs3823363	cg04286540	-0.0764337	-6.05032	2.22e-05	0.0124698
1kg_1_92452527	cg08007647	-0.0213013	-6.04681	2.24e-05	0.0125087
imm_22_35911431	cg05209515	0.31403	6.04459	2.24e-05	0.0125087
imm_22_35911623	cg05209515	0.31403	6.04459	2.24e-05	0.0125087
imm_22_35917057	cg05209515	0.31403	6.04459	2.24e-05	0.0125087
imm_22_35919815	cg05209515	0.31403	6.04459	2.24e-05	0.0125087
rs12628990	cg02344477	-0.68089	-6.04422	2.25e-05	0.0125087
rs16825341	cg02344477	-0.68089	-6.04422	2.25e-05	0.0125087
imm_7_27146339	cg25390165	0.32254	6.04296	2.25e-05	0.012523
rs2281829	cg05337694	0.0128585	6.04001	2.26e-05	0.0125617
rs9394163	cg05337694	-0.0128585	-6.04001	2.26e-05	0.0125617
seq-t1d-1-117251248-T-C	cg26029682	0.0347082	6.03654	2.28e-05	0.0126264
1kg_6_30172156	cg27041554	0.0848157	6.03373	2.29e-05	0.0126764
1kg_6_30401564	cg09241284	0.0407411	6.01341	2.37e-05	0.0131348
rs17735893	cg02301128	-0.112785	-6.00884	2.39e-05	0.0131853
rs10447854	cg02301128	-0.112785	-6.00884	2.39e-05	0.0131853
1kg_6_30688064	cg12503292	0.175373	6.00395	2.42e-05	0.0131853
1kg_6_30688576	cg12503292	0.175373	6.00395	2.42e-05	0.0131853
rs6919835	cg12503292	0.175373	6.00395	2.42e-05	0.0131853
1kg_6_30688872	cg12503292	0.175373	6.00395	2.42e-05	0.0131853
rs2267640	cg12503292	0.175373	6.00395	2.42e-05	0.0131853
1kg_6_30693312	cg12503292	0.175373	6.00395	2.42e-05	0.0131853
1kg_6_30693750	cg12503292	0.175373	6.00395	2.42e-05	0.0131853
rs3895681	cg12503292	0.175373	6.00395	2.42e-05	0.0131853
1kg_6_30695592	cg12503292	0.175373	6.00395	2.42e-05	0.0131853
rs2302347	cg12503292	0.175373	6.00395	2.42e-05	0.0131853
1kg_6_30176592	cg13196879	0.577373	6.00241	2.42e-05	0.0132075
1kg_8_10999760	cg27534424	-0.0827617	-5.99836	2.44e-05	0.0132754
1kg_8_11003682	cg27534424	-0.0827617	-5.99836	2.44e-05	0.0132754
rs9276427	cg18572898	-0.382622	-5.9969	2.45e-05	0.013296
imm_1_2399136	cg03847348	0.137999	5.99183	2.47e-05	0.0133891
imm_1_2402139	cg03847348	0.137999	5.99183	2.47e-05	0.0133891
rs10268968	cg12157788	-0.148875	-5.97915	2.53e-05	0.0136847
rs17115375	cg07945925	-0.247028	-5.97682	2.54e-05	0.0137274
imm_13_43349539	cg11518945	0.0280548	5.95745	2.63e-05	0.0141277
imm_13_43351873	cg11518945	0.0280548	5.95745	2.63e-05	0.0141277
rs11964188	cg00326788	-0.255919	-5.95472	2.64e-05	0.0141277
1kg_20_43467100	cg19803952	0.218952	5.94756	2.67e-05	0.0141277
imm_1_150859044	cg16046605	-0.35531	-5.94616	2.68e-05	0.0141277
imm_1_150860468	cg16046605	-0.35531	-5.94616	2.68e-05	0.0141277
imm_1_150860486	cg16046605	-0.35531	-5.94616	2.68e-05	0.0141277
imm_1_150860547	cg16046605	-0.35531	-5.94616	2.68e-05	0.0141277
imm_1_150861450	cg16046605	-0.35531	-5.94616	2.68e-05	0.0141277
imm_1_150861818	cg16046605	-0.35531	-5.94616	2.68e-05	0.0141277
imm_1_150863544	cg16046605	-0.35531	-5.94616	2.68e-05	0.0141277
imm_1_150863667	cg16046605	-0.35531	-5.94616	2.68e-05	0.0141277
imm_1_150863995	cg16046605	-0.35531	-5.94616	2.68e-05	0.0141277
imm_1_150864572	cg16046605	-0.35531	-5.94616	2.68e-05	0.0141277
imm_1_150864792	cg16046605	-0.35531	-5.94616	2.68e-05	0.0141277
imm_1_150864917	cg16046605	-0.35531	-5.94616	2.68e-05	0.0141277
imm_1_150865024	cg16046605	-0.35531	-5.94616	2.68e-05	0.0141277
imm_1_150865059	cg16046605	-0.35531	-5.94616	2.68e-05	0.0141277
imm_1_150865496	cg16046605	-0.35531	-5.94616	2.68e-05	0.0141277
imm_1_150865889	cg16046605	-0.35531	-5.94616	2.68e-05	0.0141277
imm_1_150866242	cg16046605	-0.35531	-5.94616	2.68e-05	0.0141277
imm_1_150866382	cg16046605	-0.35531	-5.94616	2.68e-05	0.0141277
imm_1_150867380	cg16046605	-0.35531	-5.94616	2.68e-05	0.0141277
imm_1_150867571	cg16046605	-0.35531	-5.94616	2.68e-05	0.0141277
imm_1_150867954	cg16046605	-0.35531	-5.94616	2.68e-05	0.0141277
1kg_6_30217172	cg18835549	-0.303325	-5.93985	2.71e-05	0.0142301
1kg_6_30218494	cg18835549	-0.303325	-5.93985	2.71e-05	0.0142301
1kg_6_30219163	cg18835549	-0.303325	-5.93985	2.71e-05	0.0142301
1kg_6_30221709	cg18835549	-0.303325	-5.93985	2.71e-05	0.0142301
rs4713354	cg03157605	0.103134	5.92731	2.77e-05	0.0145425
rs10752747	cg21209485	0.426724	5.91076	2.86e-05	0.0148304
imm_1_2517993	cg21209485	0.426724	5.91076	2.86e-05	0.0148304
imm_1_2518542	cg21209485	0.426724	5.91076	2.86e-05	0.0148304
imm_1_2519052	cg21209485	0.426724	5.91076	2.86e-05	0.0148304
imm_1_2522484	cg21209485	0.426724	5.91076	2.86e-05	0.0148304
imm_1_2522759	cg21209485	0.426724	5.91076	2.86e-05	0.0148304
imm_1_2523110	cg21209485	0.426724	5.91076	2.86e-05	0.0148304
imm_1_2523412	cg21209485	0.426724	5.91076	2.86e-05	0.0148304
imm_1_2523566	cg21209485	0.426724	5.91076	2.86e-05	0.0148304
imm_1_2523947	cg21209485	0.426724	5.91076	2.86e-05	0.0148304
imm_1_153309510	cg00103785	0.0146982	5.90684	2.88e-05	0.014921
rs9277726	cg17217478	0.213175	5.89168	2.96e-05	0.0153225
imm_7_27170764	cg18447772	0.103532	5.88133	3.02e-05	0.0155981
rs1633085	cg12035144	0.314422	5.87927	3.03e-05	0.0156275
rs2690262	cg20913114	-0.29231	-5.87788	3.04e-05	0.0156275
rs3132595	cg11698382	0.150893	5.87631	3.04e-05	0.0156275
rs4711247	cg07482223	-0.379797	-5.87575	3.05e-05	0.0156275
rs3873332	cg07482223	-0.379797	-5.87575	3.05e-05	0.0156275
rs3873334	cg07482223	-0.379797	-5.87575	3.05e-05	0.0156275
rs4713402	cg07482223	-0.379797	-5.87575	3.05e-05	0.0156275
rs2286655	cg07482223	-0.379797	-5.87575	3.05e-05	0.0156275
rs4929971	cg17644644	-0.285707	-5.87187	3.07e-05	0.0156689
imm_6_35371533	cg13285319	-0.135315	-5.87149	3.07e-05	0.0156689
imm_6_35372066	cg13285319	-0.135315	-5.87149	3.07e-05	0.0156689
imm_6_35374209	cg13285319	-0.135315	-5.87149	3.07e-05	0.0156689
imm_6_35376388	cg13285319	-0.135315	-5.87149	3.07e-05	0.0156689
rs896771	cg13523718	0.442155	5.86463	3.11e-05	0.0158498
rs7784933	cg01274660	-0.192817	-5.86165	3.13e-05	0.0159202
1kg_2_43485704	cg04684014	-0.324293	-5.8608	3.13e-05	0.0159251
imm_12_56413479	cg03505148	0.271599	5.85903	3.14e-05	0.0159251
imm_12_56414234	cg03505148	0.271599	5.85903	3.14e-05	0.0159251
rs6913896	cg09510698	-0.381994	-5.85599	3.16e-05	0.0159251
1kg_6_30702806	cg06814856	0.0255487	5.85599	3.16e-05	0.0159251
rs3814959	cg06814856	0.0255487	5.85599	3.16e-05	0.0159251
imm_1_2773169	cg11401214	-0.175635	-5.85479	3.17e-05	0.0159251
imm_1_2773291	cg11401214	-0.175635	-5.85479	3.17e-05	0.0159251
imm_1_2773510	cg11401214	-0.175635	-5.85479	3.17e-05	0.0159251
imm_1_2773675	cg11401214	-0.175635	-5.85479	3.17e-05	0.0159251
imm_1_2775242	cg11401214	-0.175635	-5.85479	3.17e-05	0.0159251
imm_1_2775377	cg11401214	-0.175635	-5.85479	3.17e-05	0.0159251
seq-rs1790330	cg06550274	-0.275399	-5.83923	3.26e-05	0.0163351
seq-t1d-11-70828168-T-G	cg06550274	-0.275399	-5.83923	3.26e-05	0.0163351
seq-rs1630498	cg06550274	-0.275399	-5.83923	3.26e-05	0.0163351
rs7193473	cg05477582	-0.246153	-5.83734	3.27e-05	0.0163723
rs28397285	cg18068635	-0.28494	-5.83579	3.28e-05	0.0163723
rs4122189	cg18068635	-0.28494	-5.83579	3.28e-05	0.0163723
rs9366769	cg18068635	-0.28494	-5.83579	3.28e-05	0.0163723
imm_16_74074616	cg07449094	-0.0193915	-5.83519	3.28e-05	0.0163738
imm_1_151024365	cg14792160	0.150699	5.83406	3.29e-05	0.0163749
imm_1_151025280	cg14792160	0.150699	5.83406	3.29e-05	0.0163749
imm_12_56431188	cg00599273	0.142355	5.8313	3.31e-05	0.0164094
ccc-12-56433043-C-A	cg00599273	0.142355	5.8313	3.31e-05	0.0164094
rs33922585	cg13748354	-0.348901	-5.83072	3.31e-05	0.0164094
rs12534131	cg13748354	-0.348901	-5.83072	3.31e-05	0.0164094
imm_1_113853371	cg05712793	-0.24949	-5.8299	3.31e-05	0.0164179
imm_5_158462574	cg16318768	0.0396395	5.81925	3.38e-05	0.0167243
imm_7_27146339	cg19701577	-0.395211	-5.818	3.39e-05	0.0167361
rs2524005	cg24838316	0.215086	5.81778	3.39e-05	0.0167361
imm_12_56153779	cg20009327	0.181155	5.80974	3.44e-05	0.0169675
rs241440	cg14997446	-0.1551	-5.80809	3.45e-05	0.0170021
1kg_6_30702373	cg07142893	0.0394431	5.8037	3.48e-05	0.0170824
rs2517565	cg07142893	0.0394431	5.8037	3.48e-05	0.0170824
rs1109654	cg25001544	0.188491	5.80322	3.48e-05	0.0170824
rs35987121	cg12678191	0.0839616	5.80283	3.48e-05	0.0170824
rs11968400	cg12678191	0.0839616	5.80283	3.48e-05	0.0170824
rs11605349	cg08572513	0.210936	5.80032	3.5e-05	0.0171219
imm_1_2553856	cg21162779	-0.4037	-5.79707	3.52e-05	0.0171219
imm_3_50497722	cg23337162	-0.487265	-5.7959	3.53e-05	0.0171219
imm_3_50498672	cg23337162	-0.487265	-5.7959	3.53e-05	0.0171219
imm_3_50499225	cg23337162	-0.487265	-5.7959	3.53e-05	0.0171219
imm_3_50500021	cg23337162	-0.487265	-5.7959	3.53e-05	0.0171219
imm_3_50501884	cg23337162	-0.487265	-5.7959	3.53e-05	0.0171219
imm_3_50502553	cg23337162	-0.487265	-5.7959	3.53e-05	0.0171219
imm_3_50503096	cg23337162	-0.487265	-5.7959	3.53e-05	0.0171219
imm_3_50503216	cg23337162	-0.487265	-5.7959	3.53e-05	0.0171219
imm_3_49148201	cg01919208	0.0822172	5.79569	3.53e-05	0.0171219
seq-rs10422978	cg16002799	0.310993	5.79212	3.55e-05	0.0172176
seq-rs11696005	cg13215060	-0.316192	-5.78524	3.6e-05	0.0174194
rs6905572	cg03392100	-0.382899	-5.78343	3.61e-05	0.0174604
rs9276815	cg21712377	-0.27631	-5.77233	3.68e-05	0.0178027
rs3129996	cg10145196	0.414506	5.76981	3.7e-05	0.0178681
rs7779475	cg18845984	-0.00700777	-5.76654	3.72e-05	0.0179584
rs35987121	cg15734516	0.106028	5.75972	3.77e-05	0.0181496
rs11968400	cg15734516	0.106028	5.75972	3.77e-05	0.0181496
1kg_19_18142631	cg11953794	-0.261594	-5.75827	3.78e-05	0.0181807
rs34878747	cg11823230	0.0975777	5.75627	3.79e-05	0.01823
rs3095298	cg24926791	-0.169098	-5.74961	3.84e-05	0.018276
rs3094220	cg24926791	-0.169098	-5.74961	3.84e-05	0.018276
rs3094216	cg24926791	-0.169098	-5.74961	3.84e-05	0.018276
rs3132550	cg24926791	-0.169098	-5.74961	3.84e-05	0.018276
1kg_6_30563865	cg02678305	-0.253913	-5.74903	3.84e-05	0.018276
rs762324	cg02678305	-0.253913	-5.74903	3.84e-05	0.018276
imm_19_53806100	cg19853922	-0.37147	-5.74852	3.85e-05	0.018276
rs8072510	cg24955845	0.0221078	5.74798	3.85e-05	0.018276
imm_12_56297545	cg14371590	0.467141	5.74606	3.87e-05	0.018276
ccc-12-56298274-T-C	cg14371590	0.467141	5.74606	3.87e-05	0.018276
ccc-12-56300182-C-G	cg14371590	0.467141	5.74606	3.87e-05	0.018276
ccc-12-56300663-G-C	cg14371590	0.467141	5.74606	3.87e-05	0.018276
ccc-12-56302086-G-A	cg14371590	0.467141	5.74606	3.87e-05	0.018276
ccc-12-56302172-A-G	cg14371590	0.467141	5.74606	3.87e-05	0.018276
ccc-12-56302506-G-A	cg14371590	0.467141	5.74606	3.87e-05	0.018276
ccc-12-56303607-C-T	cg14371590	0.467141	5.74606	3.87e-05	0.018276
ccc-12-56304539-C-T	cg14371590	0.467141	5.74606	3.87e-05	0.018276
rs2395471	cg11917734	-0.191381	-5.73412	3.95e-05	0.0186644
rs204996	cg10023837	0.0571731	5.72582	4.01e-05	0.0189342
rs2524099	cg11917734	0.219903	5.71814	4.07e-05	0.0191861
1kg_6_30692112	cg12245402	0.0182451	5.71722	4.08e-05	0.0192006
rs3129996	cg13054640	0.412313	5.71646	4.08e-05	0.0192093
rs9257453	cg09088396	-0.345146	-5.70885	4.14e-05	0.0194628
rs3132595	cg23653391	0.047396	5.70684	4.16e-05	0.0195094
1kg_13_41740784	cg21800400	0.250984	5.70653	4.16e-05	0.0195094
1kg_6_30685572	cg26503792	-0.32416	-5.69902	4.22e-05	0.019579
1kg_6_30685771	cg26503792	-0.32416	-5.69902	4.22e-05	0.019579
1kg_6_30686027	cg26503792	-0.32416	-5.69902	4.22e-05	0.019579
1kg_6_30687396	cg26503792	-0.32416	-5.69902	4.22e-05	0.019579
1kg_6_30687535	cg26503792	-0.32416	-5.69902	4.22e-05	0.019579
1kg_6_30688064	cg26503792	-0.32416	-5.69902	4.22e-05	0.019579
1kg_6_30688576	cg26503792	-0.32416	-5.69902	4.22e-05	0.019579
rs6919835	cg26503792	-0.32416	-5.69902	4.22e-05	0.019579
1kg_6_30688872	cg26503792	-0.32416	-5.69902	4.22e-05	0.019579
rs2267640	cg26503792	-0.32416	-5.69902	4.22e-05	0.019579
1kg_6_30693312	cg26503792	-0.32416	-5.69902	4.22e-05	0.019579
rs9276815	cg23636571	-0.219755	-5.6985	4.22e-05	0.0195795
rs2394401	cg27117243	-0.239153	-5.69315	4.26e-05	0.0197556
rs2517416	cg03701045	-0.171118	-5.6878	4.3e-05	0.0198779
rs2517415	cg03701045	-0.171118	-5.6878	4.3e-05	0.0198779
rs2249168	cg03701045	-0.171118	-5.6878	4.3e-05	0.0198779
rs2530695	cg03701045	-0.171118	-5.6878	4.3e-05	0.0198779
1kg_6_30409579	cg19639367	-0.109789	-5.68445	4.33e-05	0.0199643
rs12663184	cg19639367	-0.109789	-5.68445	4.33e-05	0.0199643
imm_12_56373139	cg18799399	-0.372665	-5.67964	4.37e-05	0.0201243
gw_170004	cg10479431	0.211818	5.67541	4.4e-05	0.0202447
gw_170005	cg10479431	0.211818	5.67541	4.4e-05	0.0202447
imm_12_56373139	cg15848620	0.0320873	5.6676	4.47e-05	0.0205208
imm_6_106653070	cg01146808	0.14522	5.6605	4.53e-05	0.0207413
imm_6_106662684	cg01146808	0.14522	5.6605	4.53e-05	0.0207413
rs10093241	cg00154950	-0.0843352	-5.65981	4.53e-05	0.0207413
imm_1_7763877	cg23987789	0.365231	5.65758	4.55e-05	0.0207413
imm_1_7763917	cg23987789	0.365231	5.65758	4.55e-05	0.0207413
ccc-12-56542427-G-A	cg04878072	0.116716	5.65255	4.59e-05	0.0207413
imm_1_25165671	cg23273869	0.157289	5.65245	4.6e-05	0.0207413
imm_1_25165788	cg23273869	0.157289	5.65245	4.6e-05	0.0207413
imm_1_25165943	cg23273869	0.157289	5.65245	4.6e-05	0.0207413
imm_1_25166528	cg23273869	0.157289	5.65245	4.6e-05	0.0207413
imm_1_25166782	cg23273869	0.157289	5.65245	4.6e-05	0.0207413
rs10903118	cg23273869	0.157289	5.65245	4.6e-05	0.0207413
imm_1_25168167	cg23273869	0.157289	5.65245	4.6e-05	0.0207413
imm_1_25169065	cg23273869	0.157289	5.65245	4.6e-05	0.0207413
imm_1_25171991	cg23273869	0.157289	5.65245	4.6e-05	0.0207413
imm_1_25172629	cg23273869	0.157289	5.65245	4.6e-05	0.0207413
imm_1_25173128	cg23273869	0.157289	5.65245	4.6e-05	0.0207413
imm_1_25173219	cg23273869	0.157289	5.65245	4.6e-05	0.0207413
imm_1_25174456	cg23273869	0.157289	5.65245	4.6e-05	0.0207413
rs6915833	cg07383539	0.0273808	5.64954	4.62e-05	0.0208345
rs2395471	cg09556042	-0.188866	-5.64807	4.63e-05	0.0208723
imm_9_123124832	cg13711851	-0.13998	-5.64381	4.67e-05	0.0210188
rs3106190	cg00023507	0.171544	5.63457	4.75e-05	0.0213632
vh_4_147781104	cg13262687	0.12969	5.63227	4.77e-05	0.0214353
imm_10_49796151	cg01235305	-0.231304	-5.63003	4.79e-05	0.0215034
imm_22_49001507	cg19851816	0.396719	5.62959	4.79e-05	0.0215034
ccc-19-1075748-G-A	cg07573872	-0.449117	-5.62838	4.81e-05	0.0215321
rs2363286	cg10009497	-0.253105	-5.62773	4.81e-05	0.0215388
rs887057	cg25543264	-0.248314	-5.61723	4.91e-05	0.0219432
rs11136335	cg18000391	-0.302186	-5.61639	4.91e-05	0.0219578
rs1541314	cg01264919	-0.167665	-5.6143	4.93e-05	0.0219685
rs1736936	cg06316104	-0.350404	-5.6142	4.93e-05	0.0219685
rs1632942	cg06316104	-0.350404	-5.6142	4.93e-05	0.0219685
rs1632933	cg06316104	-0.350404	-5.6142	4.93e-05	0.0219685
imm_7_27163241	cg08934785	0.247394	5.60959	4.98e-05	0.0221328
rs1633085	cg17221604	0.0141604	5.60923	4.98e-05	0.0221328
rs11136335	cg07427475	-0.188776	-5.60461	5.02e-05	0.0223041
rs11037556	cg01703219	-0.133217	-5.60397	5.03e-05	0.0223108
imm_6_35375693	cg13285319	-0.135063	-5.59379	5.12e-05	0.0227173
rs2071596	cg11671290	0.0412815	5.58906	5.17e-05	0.0228977
imm_12_122323814	cg09084244	0.43459	5.58132	5.24e-05	0.0232095
rs9277489	cg20981163	-0.387757	-5.57766	5.28e-05	0.0233476
rs16948451	cg01986767	-0.144885	-5.57462	5.31e-05	0.0234593
rs3749962	cg03493087	-0.233925	-5.57163	5.34e-05	0.0235699
rs17587	cg21712377	-0.252279	-5.56821	5.37e-05	0.0236994
rs12591418	cg01794103	0.276962	5.56636	5.39e-05	0.0237362
rs3130977	cg11774057	0.246704	5.56596	5.4e-05	0.0237362
rs3130552	cg11774057	0.246704	5.56596	5.4e-05	0.0237362
rs9263870	cg17964422	0.0321029	5.56522	5.4e-05	0.0237478
rs204888	cg07507218	-0.228944	-5.5619	5.44e-05	0.0238228
rs16897572	cg02942965	0.0849983	5.56164	5.44e-05	0.0238228
1kg_6_30563865	cg02942965	0.0849983	5.56164	5.44e-05	0.0238228
rs762324	cg02942965	0.0849983	5.56164	5.44e-05	0.0238228
rs3744198	cg21404063	-0.187951	-5.55924	5.47e-05	0.0239088
rs11600829	cg08698135	-0.234301	-5.55527	5.51e-05	0.0240349
rs3781751	cg08698135	-0.234301	-5.55527	5.51e-05	0.0240349
1kg_6_30543267	cg09002049	0.0279589	5.55454	5.51e-05	0.0240349
rs6930977	cg09002049	0.0279589	5.55454	5.51e-05	0.0240349
rs3132595	cg05625773	0.0916645	5.53998	5.67e-05	0.0246761
rs11753326	cg16470319	0.111531	5.53783	5.69e-05	0.0247538
imm_19_40922710	cg13861407	-0.125772	-5.53509	5.72e-05	0.0248591
rs3802920	cg11936536	-0.386429	-5.53315	5.74e-05	0.0249274
rs10033282	cg01203651	-0.100595	-5.53039	5.77e-05	0.0250347
imm_3_50624503	cg25149428	0.0165373	5.52723	5.8e-05	0.0250862
imm_3_50632664	cg25149428	0.0165373	5.52723	5.8e-05	0.0250862
imm_3_50632830	cg25149428	0.0165373	5.52723	5.8e-05	0.0250862
imm_7_27120593	cg19999161	0.143511	5.52696	5.8e-05	0.0250862
imm_7_27122119	cg19999161	0.143511	5.52696	5.8e-05	0.0250862
imm_11_407770	cg03140412	0.0558879	5.52613	5.81e-05	0.0251036
rs1050391	cg03531211	-0.549578	-5.5207	5.87e-05	0.025243
rs3135029	cg03531211	-0.549578	-5.5207	5.87e-05	0.025243
imm_17_35433018	cg17344932	0.170862	5.51994	5.88e-05	0.025243
imm_17_35433878	cg17344932	0.170862	5.51994	5.88e-05	0.025243
imm_17_35435755	cg17344932	0.170862	5.51994	5.88e-05	0.025243
imm_17_35436616	cg17344932	0.170862	5.51994	5.88e-05	0.025243
imm_17_35441945	cg17344932	0.170862	5.51994	5.88e-05	0.025243
rs11961983	cg10236790	-0.146517	-5.51452	5.94e-05	0.0254782
rs11961983	cg18068635	-0.284652	-5.50532	6.04e-05	0.0258987
vh_6_32919623	cg21568368	0.266052	5.50342	6.07e-05	0.0259074
rs9469283	cg21568368	0.266052	5.50342	6.07e-05	0.0259074
vh_6_32922880	cg21568368	0.266052	5.50342	6.07e-05	0.0259074
imm_5_150302698	cg26212163	0.21741	5.50331	6.07e-05	0.0259074
rs9276558	cg07389699	-0.371085	-5.49187	6.2e-05	0.0261106
rs3213489	cg07389699	-0.371085	-5.49187	6.2e-05	0.0261106
rs2301271	cg07389699	-0.371085	-5.49187	6.2e-05	0.0261106
rs1023449	cg07389699	-0.371085	-5.49187	6.2e-05	0.0261106
rs1023448	cg07389699	-0.371085	-5.49187	6.2e-05	0.0261106
rs4248169	cg07389699	-0.371085	-5.49187	6.2e-05	0.0261106
rs2395256	cg07389699	-0.371085	-5.49187	6.2e-05	0.0261106
rs2395258	cg07389699	-0.371085	-5.49187	6.2e-05	0.0261106
rs2006165	cg07389699	-0.371085	-5.49187	6.2e-05	0.0261106
rs2071551	cg07389699	-0.371085	-5.49187	6.2e-05	0.0261106
rs762815	cg07389699	-0.371085	-5.49187	6.2e-05	0.0261106
rs1573649	cg07389699	-0.371085	-5.49187	6.2e-05	0.0261106
rs1573646	cg07389699	-0.371085	-5.49187	6.2e-05	0.0261106
rs1978029	cg07389699	-0.371085	-5.49187	6.2e-05	0.0261106
rs6902723	cg07389699	-0.371085	-5.49187	6.2e-05	0.0261106
rs9276586	cg07389699	-0.371085	-5.49187	6.2e-05	0.0261106
rs4986832	cg15590007	0.299479	5.49016	6.22e-05	0.0261724
1kg_5_555534	cg22800242	-0.121275	-5.48951	6.23e-05	0.0261822
rs10983755	cg02515422	0.0351536	5.48367	6.3e-05	0.026448
rs3131787	cg13561028	-0.186544	-5.48208	6.31e-05	0.0264825
rs3095151	cg13561028	-0.186544	-5.48208	6.31e-05	0.0264825
rs6716645	cg01287730	-0.0889203	-5.46884	6.47e-05	0.0271259
rs4934167	cg00277334	0.219419	5.46364	6.54e-05	0.0273553
rs854779	cg13198297	0.206071	5.46346	6.54e-05	0.0273553
imm_3_58455042	cg13615367	0.310658	5.46133	6.56e-05	0.0274189
imm_3_58457365	cg13615367	0.310658	5.46133	6.56e-05	0.0274189
imm_2_102464902	cg16237262	-0.236311	-5.46015	6.58e-05	0.0274569
rs2516412	cg09825575	0.0923919	5.45623	6.63e-05	0.027637
imm_6_167291241	cg05460996	0.0690302	5.45009	6.71e-05	0.0278877
imm_6_167293698	cg05460996	0.0690302	5.45009	6.71e-05	0.0278877
imm_6_167294248	cg05460996	0.0690302	5.45009	6.71e-05	0.0278877
imm_7_128362788	cg14349538	-0.14224	-5.44421	6.78e-05	0.0281275
imm_7_128366438	cg14349538	-0.14224	-5.44421	6.78e-05	0.0281275
imm_7_128367278	cg14349538	-0.14224	-5.44421	6.78e-05	0.0281275
rs6596212	cg17579119	-0.510435	-5.43826	6.86e-05	0.0282017
rs2028930	cg00187981	0.231754	5.43806	6.86e-05	0.0282017
rs2239709	cg13156044	0.099684	5.4368	6.87e-05	0.0282017
rs7738430	cg13156044	0.099684	5.4368	6.87e-05	0.0282017
rs2071593	cg13156044	0.099684	5.4368	6.87e-05	0.0282017
imm_3_46424395	cg10952220	0.0402765	5.43536	6.89e-05	0.0282017
imm_3_46425301	cg10952220	0.0402765	5.43536	6.89e-05	0.0282017
1kg_6_30077797	cg23694113	0.200409	5.43185	6.94e-05	0.0282017
1kg_6_30077908	cg23694113	0.200409	5.43185	6.94e-05	0.0282017
1kg_6_30078568	cg23694113	0.200409	5.43185	6.94e-05	0.0282017
rs7758512	cg23694113	0.200409	5.43185	6.94e-05	0.0282017
1kg_6_30078664	cg23694113	0.200409	5.43185	6.94e-05	0.0282017
rs6905157	cg23694113	0.200409	5.43185	6.94e-05	0.0282017
1kg_6_30079892	cg23694113	0.200409	5.43185	6.94e-05	0.0282017
1kg_6_30081114	cg23694113	0.200409	5.43185	6.94e-05	0.0282017
rs11965524	cg23694113	0.200409	5.43185	6.94e-05	0.0282017
1kg_6_30081371	cg23694113	0.200409	5.43185	6.94e-05	0.0282017
1kg_6_30081957	cg23694113	0.200409	5.43185	6.94e-05	0.0282017
1kg_6_30082133	cg23694113	0.200409	5.43185	6.94e-05	0.0282017
1kg_6_30082479	cg23694113	0.200409	5.43185	6.94e-05	0.0282017
rs9261105	cg23694113	0.200409	5.43185	6.94e-05	0.0282017
1kg_6_30083074	cg23694113	0.200409	5.43185	6.94e-05	0.0282017
rs6940082	cg23694113	0.200409	5.43185	6.94e-05	0.0282017
1kg_6_30083566	cg23694113	0.200409	5.43185	6.94e-05	0.0282017
1kg_6_30084003	cg23694113	0.200409	5.43185	6.94e-05	0.0282017
imm_3_50303307	cg24342610	-0.0951224	-5.42911	6.98e-05	0.0283246
rs9657493	cg16312212	-0.307688	-5.40299	7.33e-05	0.0297151
rs7296900	cg02344784	0.237202	5.40244	7.33e-05	0.0297151
imm_1_6582032	cg21899939	-0.105073	-5.40239	7.34e-05	0.0297151
rs11729289	cg06157924	-0.126508	-5.3989	7.38e-05	0.0298145
rs2290403	cg06157924	-0.126508	-5.3989	7.38e-05	0.0298145
rs6813110	cg06157924	-0.126508	-5.3989	7.38e-05	0.0298145
rs935977	cg06157924	0.126508	5.3989	7.38e-05	0.0298145
1kg_14_34828948	cg23050178	0.0497785	5.39536	7.43e-05	0.0299414
1kg_14_34829261	cg23050178	0.0497785	5.39536	7.43e-05	0.0299414
1kg_14_34835781	cg23050178	0.0497785	5.39536	7.43e-05	0.0299414
1kg_6_30591967	cg18226335	0.0822718	5.39082	7.5e-05	0.0301749
rs12169202	cg00192046	-0.846383	-5.38983	7.51e-05	0.0302066
imm_1_199230732	cg17876641	-0.187615	-5.37481	7.73e-05	0.031051
rs2517673	cg14375543	0.0770844	5.3737	7.74e-05	0.0310916
imm_15_36645074	cg10533331	0.277483	5.3695	7.81e-05	0.0313142
imm_19_53920416	cg18886062	0.221711	5.3642	7.88e-05	0.0316044
imm_17_35093019	cg17633523	-0.0531917	-5.35893	7.96e-05	0.031844
imm_17_35097076	cg17633523	-0.0531917	-5.35893	7.96e-05	0.031844
imm_17_35097385	cg17633523	-0.0531917	-5.35893	7.96e-05	0.031844
imm_20_44147528	cg24298175	0.0595469	5.35133	8.08e-05	0.0322534
ccc-20-44148919-G-A	cg24298175	0.0595469	5.35133	8.08e-05	0.0322534
imm_5_157091131	cg05189291	0.128004	5.34957	8.11e-05	0.0323323
rs2269703	cg00154189	0.0661329	5.3492	8.11e-05	0.0323323
rs4384970	cg19134567	0.0351513	5.34359	8.2e-05	0.0326516
ccc-6-167452090-T-A	cg05094429	-0.435427	-5.34316	8.2e-05	0.0326521
rs9276975	cg00540941	-0.60558	-5.33828	8.28e-05	0.0328499
rs9276976	cg00540941	-0.60558	-5.33828	8.28e-05	0.0328499
rs9276977	cg00540941	-0.60558	-5.33828	8.28e-05	0.0328499
rs6913008	cg00540941	-0.60558	-5.33828	8.28e-05	0.0328499
rs3134996	cg24593918	-0.336484	-5.33669	8.31e-05	0.0329228
1kg_6_30693312	cg11738164	-0.0371003	-5.32767	8.45e-05	0.0333318
1kg_6_30693750	cg11738164	-0.0371003	-5.32767	8.45e-05	0.0333318
rs3895681	cg11738164	-0.0371003	-5.32767	8.45e-05	0.0333318
1kg_6_30695592	cg11738164	-0.0371003	-5.32767	8.45e-05	0.0333318
rs2302347	cg11738164	-0.0371003	-5.32767	8.45e-05	0.0333318
1kg_6_30698356	cg11738164	-0.0371003	-5.32767	8.45e-05	0.0333318
rs945416	cg16591681	-0.0789744	-5.32711	8.46e-05	0.0333407
rs2238464	cg01491428	-0.306832	-5.32465	8.5e-05	0.0334704
imm_1_204973368	cg16061436	-0.0812454	-5.32259	8.53e-05	0.0335747
imm_1_154096135	cg24712249	0.0540258	5.32139	8.55e-05	0.0336245
rs2498323	cg19534769	-0.0980873	-5.32028	8.57e-05	0.0336686
imm_22_28611664	cg19304507	0.414395	5.3148	8.66e-05	0.0339672
imm_22_28611962	cg19304507	0.414395	5.3148	8.66e-05	0.0339672
rs9500864	cg00137491	0.0593119	5.30662	8.79e-05	0.0344718
rs34555781	cg15376057	-0.16188	-5.30411	8.84e-05	0.0346092
rs2516412	cg06245776	0.106348	5.30311	8.85e-05	0.0346476
rs2239709	cg17489752	0.0109837	5.297	8.96e-05	0.0349698
rs7738430	cg17489752	0.0109837	5.297	8.96e-05	0.0349698
rs2071593	cg17489752	0.0109837	5.297	8.96e-05	0.0349698
rs4792891	cg00891649	-0.0151916	-5.29411	9.01e-05	0.0351352
rs2517416	cg14457875	-0.154681	-5.28987	9.08e-05	0.0351696
rs2517415	cg14457875	-0.154681	-5.28987	9.08e-05	0.0351696
rs2249168	cg14457875	-0.154681	-5.28987	9.08e-05	0.0351696
rs2530695	cg14457875	-0.154681	-5.28987	9.08e-05	0.0351696
imm_16_31008397	cg07124995	-0.330511	-5.28951	9.08e-05	0.0351696
rs3184781	cg01905046	0.0905927	5.28949	9.08e-05	0.0351696
rs3184780	cg01905046	0.0905927	5.28949	9.08e-05	0.0351696
rs17026212	cg01905046	0.0905927	5.28949	9.08e-05	0.0351696
rs2366404	cg01905046	0.0905927	5.28949	9.08e-05	0.0351696
rs4247303	cg01905046	0.0905927	5.28949	9.08e-05	0.0351696
rs2289071	cg17770910	-0.208744	-5.28399	9.18e-05	0.0355119
1kg_5_102617310	cg23213959	0.667823	5.27659	9.31e-05	0.0359648
rs1265097	cg09120966	-0.13711	-5.27651	9.31e-05	0.0359648
rs3129996	cg10426318	0.327498	5.27504	9.34e-05	0.0360379
imm_1_199258375	cg12587954	0.24023	5.27423	9.35e-05	0.0360655
rs7745413	cg19748509	0.200022	5.26739	9.47e-05	0.0365098
imm_2_101955690	cg04316537	0.385036	5.25937	9.62e-05	0.0370143
imm_2_101958281	cg04316537	0.385036	5.25937	9.62e-05	0.0370143
rs7761965	cg17250082	0.166734	5.25879	9.63e-05	0.0370269
rs2505133	cg06790044	-0.222373	-5.2558	9.69e-05	0.0371788
rs6500605	cg07437923	0.439382	5.25543	9.69e-05	0.0371788
rs6500606	cg07437923	0.439382	5.25543	9.69e-05	0.0371788
imm_7_128361203	cg14349538	-0.148905	-5.24115	9.96e-05	0.0381461
rs4728142	cg14349538	-0.148905	-5.24115	9.96e-05	0.0381461
rs7627104	cg17870925	-0.210693	-5.23867	0.000100079	0.0382973
rs34878747	cg06358108	-0.189396	-5.23249	0.000101267	0.0386428
rs7772982	cg16035267	-0.395596	-5.23236	0.000101293	0.0386428
rs7753474	cg16035267	-0.395596	-5.23236	0.000101293	0.0386428
rs7774029	cg16035267	-0.395596	-5.23236	0.000101293	0.0386428
1kg_8_11314051	cg02771117	-0.150018	-5.2298	0.000101788	0.0387721
1kg_8_11315951	cg02771117	-0.150018	-5.2298	0.000101788	0.0387721
rs6953995	cg02922510	-0.358078	-5.22573	0.000102583	0.039045
rs3830076	cg07305776	0.0757363	5.22508	0.00010271	0.0390639
imm_5_158463885	cg12125772	0.24121	5.22232	0.000103253	0.0391803
imm_5_158464127	cg12125772	0.24121	5.22232	0.000103253	0.0391803
imm_5_158466251	cg12125772	0.24121	5.22232	0.000103253	0.0391803
rs9272219	cg24143305	-0.359427	-5.22163	0.000103388	0.0392007
imm_17_34663391	cg03596645	-0.119049	-5.22085	0.000103543	0.0392007
imm_17_34669396	cg03596645	-0.119049	-5.22085	0.000103543	0.0392007
rs3134996	cg22984282	-0.332351	-5.21838	0.000104033	0.0393565
imm_12_56403236	cg16823042	0.226469	5.2082	0.000106077	0.0400383
imm_12_56405114	cg16823042	0.226469	5.2082	0.000106077	0.0400383
imm_12_56409378	cg16823042	0.226469	5.2082	0.000106077	0.0400383
imm_3_46386546	cg22984586	0.200408	5.20211	0.00010732	0.0404769
rs501120	cg09554077	0.330525	5.19688	0.000108398	0.0408524
imm_3_161191686	cg23537865	0.0182298	5.19445	0.000108903	0.0410036
rs2414498	cg16075649	-0.112688	-5.19416	0.000108964	0.0410036
imm_3_46036222	cg12691230	-0.220029	-5.18925	0.000109992	0.0411159
imm_3_46036308	cg12691230	-0.220029	-5.18925	0.000109992	0.0411159
imm_3_46036844	cg12691230	-0.220029	-5.18925	0.000109992	0.0411159
imm_3_46037001	cg12691230	-0.220029	-5.18925	0.000109992	0.0411159
imm_3_46039622	cg12691230	-0.220029	-5.18925	0.000109992	0.0411159
imm_3_46040767	cg12691230	-0.220029	-5.18925	0.000109992	0.0411159
imm_3_46043839	cg12691230	-0.220029	-5.18925	0.000109992	0.0411159
imm_3_46044577	cg12691230	-0.220029	-5.18925	0.000109992	0.0411159
rs4075254	cg23334467	0.0736028	5.1888	0.000110088	0.0411159
rs4843075	cg23334467	0.0736028	5.1888	0.000110088	0.0411159
1kg_19_18119598	cg01395261	-0.178216	-5.18569	0.000110745	0.0412684
1kg_19_18124175	cg01395261	-0.178216	-5.18569	0.000110745	0.0412684
1kg_19_18125940	cg01395261	-0.178216	-5.18569	0.000110745	0.0412684
rs3129996	cg07076751	0.423377	5.18487	0.00011092	0.0413029
1kg_19_1107853	cg18693051	0.227298	5.18335	0.000111243	0.0413612
1kg_19_1116030	cg18693051	0.227298	5.18335	0.000111243	0.0413612
rs7784933	cg19566658	-0.224273	-5.18293	0.000111332	0.0413632
rs3129286	cg02375585	-0.222795	-5.17783	0.000112425	0.0417381
1kg_6_30245842	cg02668405	-0.1237	-5.17179	0.000113733	0.0420805
imm_2_65398459	cg08651590	-0.291212	-5.1703	0.000114059	0.0420805
rs7761965	cg05419812	0.147483	5.16933	0.000114272	0.0420805
imm_6_34630550	cg16527629	0.323695	5.16931	0.000114277	0.0420805
imm_6_34630750	cg16527629	0.323695	5.16931	0.000114277	0.0420805
imm_6_34634333	cg16527629	0.323695	5.16931	0.000114277	0.0420805
imm_6_34634685	cg16527629	0.323695	5.16931	0.000114277	0.0420805
imm_6_34634997	cg16527629	0.323695	5.16931	0.000114277	0.0420805
imm_6_34635460	cg16527629	0.323695	5.16931	0.000114277	0.0420805
imm_6_34635846	cg16527629	0.323695	5.16931	0.000114277	0.0420805
imm_6_34636933	cg16527629	0.323695	5.16931	0.000114277	0.0420805
rs4968214	cg19913367	-0.01206	-5.16809	0.000114543	0.0421476
rs2129209	cg06426293	-0.32219	-5.16442	0.000115352	0.0423428
rs9263871	cg10473907	-0.28655	-5.16435	0.000115369	0.0423428
rs3130977	cg11468993	0.054488	5.16414	0.000115414	0.0423428
rs3130552	cg11468993	0.054488	5.16414	0.000115414	0.0423428
imm_1_2404788	cg00055434	0.0924119	5.15923	0.000116506	0.0426176
imm_1_2406217	cg00055434	0.0924119	5.15923	0.000116506	0.0426176
imm_1_2407818	cg00055434	0.0924119	5.15923	0.000116506	0.0426176
imm_1_2408795	cg00055434	0.0924119	5.15923	0.000116506	0.0426176
rs11024437	cg02953912	-0.0909205	-5.15819	0.000116739	0.0426715
rs6930903	cg03656877	-0.383522	-5.15322	0.000117857	0.043017
rs6916923	cg03656877	-0.383522	-5.15322	0.000117857	0.043017
imm_1_2404788	cg03847348	0.132955	5.14978	0.000118639	0.0432073
imm_1_2406217	cg03847348	0.132955	5.14978	0.000118639	0.0432073
imm_1_2407818	cg03847348	0.132955	5.14978	0.000118639	0.0432073
1kg_6_30702373	cg23328390	0.0157427	5.14877	0.000118867	0.0432273
rs2517565	cg23328390	0.0157427	5.14877	0.000118867	0.0432273
imm_1_7753651	cg26816564	0.0381113	5.14564	0.000119585	0.0432823
imm_1_7758361	cg26816564	0.0381113	5.14564	0.000119585	0.0432823
imm_11_129563647	cg06443648	-0.348088	-5.14514	0.000119699	0.0432823
1kg_6_30286266	cg14694232	-0.00878716	-5.14422	0.000119911	0.0432823
rs3132671	cg14694232	-0.00878716	-5.14422	0.000119911	0.0432823
rs3130383	cg14694232	-0.00878716	-5.14422	0.000119911	0.0432823
1kg_6_30287131	cg14694232	-0.00878716	-5.14422	0.000119911	0.0432823
rs3130384	cg14694232	-0.00878716	-5.14422	0.000119911	0.0432823
1kg_6_30289254	cg14694232	-0.00878716	-5.14422	0.000119911	0.0432823
imm_1_153412016	cg01425293	-0.126784	-5.14394	0.000119975	0.0432823
imm_1_153414405	cg01425293	-0.126784	-5.14394	0.000119975	0.0432823
imm_1_25124528	cg10951873	0.0711291	5.13967	0.000120963	0.0435759
imm_1_25125258	cg10951873	0.0711291	5.13967	0.000120963	0.0435759
1kg_19_1067117	cg17284854	-0.379812	-5.13658	0.000121682	0.043803
rs3132595	cg13527624	0.0302558	5.13175	0.000122818	0.0440671
imm_9_116733452	cg14361804	-0.266257	-5.13032	0.000123156	0.0440671
imm_9_116734005	cg14361804	-0.266257	-5.13032	0.000123156	0.0440671
imm_9_116736157	cg14361804	-0.266257	-5.13032	0.000123156	0.0440671
imm_9_116737405	cg14361804	-0.266257	-5.13032	0.000123156	0.0440671
imm_9_116737481	cg14361804	-0.266257	-5.13032	0.000123156	0.0440671
imm_12_122319325	cg02338538	-0.168282	-5.13008	0.000123212	0.0440671
imm_12_122321008	cg02338538	-0.168282	-5.13008	0.000123212	0.0440671
imm_12_122321132	cg02338538	-0.168282	-5.13008	0.000123212	0.0440671
rs6437624	cg14091595	-0.0852612	-5.12799	0.000123708	0.0442113
imm_12_127893324	cg14221851	-0.109256	-5.12763	0.000123793	0.0442113
rs4904770	cg26120073	0.131345	5.12591	0.000124203	0.0443259
imm_22_38037730	cg21941821	0.0594671	5.12323	0.000124844	0.0444986
rs204996	cg07482220	0.0759697	5.12315	0.000124865	0.0444986
imm_10_49793192	cg15044121	-0.113263	-5.12158	0.000125241	0.0446005
rs2175525	cg06081563	-0.0982256	-5.11769	0.000126183	0.0449037
rs17153601	cg03699765	-0.317569	-5.10944	0.0001282	0.0455891
imm_1_2694334	cg12593176	-0.408793	-5.10152	0.000130171	0.046217
imm_6_159281077	cg21583723	0.398923	5.10122	0.000130244	0.046217
imm_6_159283599	cg21583723	0.398923	5.10122	0.000130244	0.046217
imm_2_162766139	cg21384797	-0.344232	-5.10019	0.000130503	0.0462759
rs3891175	cg06255955	0.162126	5.09865	0.000130892	0.0463677
rs668531	cg21687775	-0.0979117	-5.09842	0.000130948	0.0463677
1kg_2_43483435	cg04684014	-0.401354	-5.09655	0.000131422	0.0464526
1kg_2_43486772	cg04684014	-0.401354	-5.09655	0.000131422	0.0464526
1kg_6_30136531	cg12909005	0.0437656	5.09637	0.000131468	0.0464526
rs3131651	cg04560534	-0.126431	-5.09408	0.00013205	0.046625
imm_21_42060154	cg02797195	0.196395	5.08338	0.000134799	0.047562
rs11648295	cg08136432	-0.54473	-5.08073	0.00013549	0.0477721
rs4148872	cg18266257	0.169623	5.07608	0.00013671	0.0481681
imm_3_49113814	cg11235871	0.0411711	5.06904	0.00013858	0.0487921
seq-rs2852853	cg06550274	-0.268864	-5.06594	0.000139411	0.0489809
seq-rs11603330	cg06550274	-0.268864	-5.06594	0.000139411	0.0489809
seq-rs12422045	cg06550274	-0.268864	-5.06594	0.000139411	0.0489809
rs740884	cg14111380	-0.273996	-5.06286	0.000140242	0.0492381
1kg_2_241235300	cg04011368	-0.373653	-5.06071	0.000140824	0.0493727
1kg_2_241236721	cg04011368	-0.373653	-5.06071	0.000140824	0.0493727
rs1870145	cg00277334	0.210455	5.05703	0.00014183	0.0496907
rs3134996	cg22233843	-0.284346	-5.05437	0.000142558	0.0499106
rs34878747	cg25369058	-0.101889	-5.05379	0.000142718	0.0499314

## Sheet: Immune cells
Table S5. Methylation Quantitative Trait Loci (mQTLs)
SNP	CpG	beta	t-stat	p-value	FDR
1kg_6_30562928	cg03226993	0.456435	57.6083	5.08e-19	3.22e-14
rs6909321	cg26566189	0.457825	57.0872	5.82e-19	3.22e-14
rs3778639	cg26566189	0.457825	57.0872	5.82e-19	3.22e-14
rs3778640	cg26566189	0.457825	57.0872	5.82e-19	3.22e-14
rs12199460	cg26566189	0.457825	57.0872	5.82e-19	3.22e-14
rs17196961	cg26566189	0.457825	57.0872	5.82e-19	3.22e-14
rs6932086	cg26566189	0.457825	57.0872	5.82e-19	3.22e-14
rs3909111	cg26566189	0.457825	57.0872	5.82e-19	3.22e-14
rs13204986	cg26566189	0.457825	57.0872	5.82e-19	3.22e-14
1kg_6_30628603	cg21022447	-0.704388	-49.1197	5.49e-18	2.73e-13
imm_5_141561724	cg24865955	-0.797457	-42.8655	4.18e-17	1.89e-12
imm_16_30791350	cg20824109	0.298662	41.2067	7.51e-17	3e-12
imm_22_49001507	cg26674402	-0.543185	-41.094	7.83e-17	3e-12
imm_1_154148459	cg17155167	0.216759	38.563	2.01e-16	7.16e-12
1kg_6_30332284	cg01655658	0.309989	37.7837	2.73e-16	7.99e-12
rs1579219	cg01655658	0.309989	37.7837	2.73e-16	7.99e-12
1kg_6_30335376	cg01655658	0.309989	37.7837	2.73e-16	7.99e-12
rs6934645	cg10714284	0.0809944	35.3041	7.47e-16	1.87e-11
rs12206377	cg10714284	0.0809944	35.3041	7.47e-16	1.87e-11
rs450423	cg08066154	-0.331057	-35.2858	7.53e-16	1.87e-11
1kg_6_30591967	cg22410026	0.143474	35.0889	8.18e-16	1.94e-11
imm_5_131856878	cg24749385	-0.377533	-33.2865	1.79e-15	4.04e-11
imm_6_106663061	cg07695181	-0.50672	-32.5852	2.45e-15	5.3e-11
1kg_8_10673088	cg11302791	-0.381393	-32.3035	2.79e-15	5.78e-11
imm_15_65225617	cg03008078	-0.324671	-27.6421	2.78e-14	5.54e-10
1kg_6_30674233	cg23624891	-0.31377	-25.711	8.07e-14	1.39e-09
1kg_6_30678459	cg23624891	-0.31377	-25.711	8.07e-14	1.39e-09
1kg_6_30679176	cg23624891	-0.31377	-25.711	8.07e-14	1.39e-09
1kg_6_30681118	cg23624891	-0.31377	-25.711	8.07e-14	1.39e-09
imm_16_67325847	cg11255163	0.289338	24.813	1.36e-13	1.83e-09
imm_16_67326295	cg11255163	0.289338	24.813	1.36e-13	1.83e-09
imm_16_67326347	cg11255163	0.289338	24.813	1.36e-13	1.83e-09
imm_16_67326364	cg11255163	0.289338	24.813	1.36e-13	1.83e-09
imm_16_67329406	cg11255163	0.289338	24.813	1.36e-13	1.83e-09
imm_16_67331669	cg11255163	0.289338	24.813	1.36e-13	1.83e-09
imm_16_67331709	cg11255163	0.289338	24.813	1.36e-13	1.83e-09
imm_16_67332425	cg11255163	0.289338	24.813	1.36e-13	1.83e-09
rs1633086	cg12035144	0.284194	24.4578	1.68e-13	2.2e-09
rs4148874	cg24080129	0.439745	23.7046	2.66e-13	3.39e-09
rs2240803	cg02872545	0.21442	23.1289	3.8e-13	4.4e-09
imm_3_50542740	cg19278414	-0.650206	-23.0585	3.98e-13	4.4e-09
imm_3_50544156	cg19278414	-0.650206	-23.0585	3.98e-13	4.4e-09
imm_3_50546589	cg19278414	-0.650206	-23.0585	3.98e-13	4.4e-09
imm_3_50549217	cg19278414	-0.650206	-23.0585	3.98e-13	4.4e-09
imm_3_50550316	cg19278414	-0.650206	-23.0585	3.98e-13	4.4e-09
rs4274021	cg25196440	-0.628269	-22.8287	4.6e-13	4.98e-09
rs2517896	cg03455746	-0.409833	-22.7204	4.94e-13	5.01e-09
rs2735020	cg03455746	-0.409833	-22.7204	4.94e-13	5.01e-09
rs2735018	cg03455746	-0.409833	-22.7204	4.94e-13	5.01e-09
1kg_14_34910944	cg13710937	-0.30274	-22.0123	7.83e-13	7.8e-09
imm_6_159406374	cg18095129	-0.344858	-20.7702	1.82e-12	1.76e-08
1kg_1_159776645	cg20814349	0.269262	20.7628	1.83e-12	1.76e-08
rs9267785	cg13870425	0.08007	20.6938	1.92e-12	1.81e-08
seq-t1d-1-117287877-G-A	cg15986529	-0.0835102	-20.386	2.39e-12	2.2e-08
imm_3_48633848	cg11540771	-0.40802	-20.028	3.09e-12	2.8e-08
imm_11_612872	cg25774643	0.171503	19.7374	3.82e-12	3.4e-08
rs4550511	cg12209881	-0.457668	-18.838	7.5e-12	6.55e-08
rs7772982	cg16035267	-0.546516	-18.6461	8.69e-12	7.21e-08
rs7753474	cg16035267	-0.546516	-18.6461	8.69e-12	7.21e-08
rs7774029	cg16035267	-0.546516	-18.6461	8.69e-12	7.21e-08
rs6134520	cg17341969	-0.427871	-18.3397	1.1e-11	9e-08
imm_1_153433418	cg24445724	-0.265112	-17.9753	1.47e-11	1.15e-07
rs798554	cg17393140	-0.437999	-17.9748	1.47e-11	1.15e-07
rs798544	cg17393140	-0.437999	-17.9748	1.47e-11	1.15e-07
rs2229792	cg16521978	0.313854	17.8389	1.64e-11	1.26e-07
rs1860714	cg07456585	0.425257	17.7683	1.74e-11	1.31e-07
vh_1_10581925	cg27182133	-0.284457	-17.4429	2.27e-11	1.68e-07
seq-rs41294587	cg15071696	-0.247908	-17.3055	2.54e-11	1.86e-07
imm_3_49543185	cg26368049	-0.665269	-17.2473	2.66e-11	1.92e-07
imm_4_1339029	cg27301092	-0.373477	-17.1541	2.88e-11	2.05e-07
1kg_7_50414443	cg07858905	-0.515149	-16.6863	4.28e-11	2.92e-07
1kg_7_50419956	cg07858905	-0.515149	-16.6863	4.28e-11	2.92e-07
1kg_7_50420525	cg07858905	-0.515149	-16.6863	4.28e-11	2.92e-07
rs4666298	cg08645889	0.350098	16.6043	4.59e-11	3.09e-07
imm_12_55979327	cg13444361	-0.187121	-16.4947	5.04e-11	3.12e-07
1kg_6_30537023	cg25716514	0.524083	16.4517	5.23e-11	3.12e-07
1kg_6_30539062	cg25716514	0.524083	16.4517	5.23e-11	3.12e-07
1kg_6_30539180	cg25716514	0.524083	16.4517	5.23e-11	3.12e-07
1kg_6_30539304	cg25716514	0.524083	16.4517	5.23e-11	3.12e-07
1kg_6_30539386	cg25716514	0.524083	16.4517	5.23e-11	3.12e-07
1kg_6_30539642	cg25716514	0.524083	16.4517	5.23e-11	3.12e-07
1kg_6_30540144	cg25716514	0.524083	16.4517	5.23e-11	3.12e-07
1kg_6_30540542	cg25716514	0.524083	16.4517	5.23e-11	3.12e-07
rs4122190	cg10236790	-0.429092	-16.4223	5.37e-11	3.12e-07
1kg_6_30701054	cg05439521	-0.340707	-16.3916	5.51e-11	3.12e-07
1kg_6_30701464	cg05439521	-0.340707	-16.3916	5.51e-11	3.12e-07
1kg_6_30704114	cg05439521	-0.340707	-16.3916	5.51e-11	3.12e-07
rs6904236	cg05439521	-0.340707	-16.3916	5.51e-11	3.12e-07
imm_2_61007307	cg00980980	-0.461281	-16.3779	5.58e-11	3.12e-07
rs2523439	cg05111645	-0.435739	-16.3077	5.93e-11	3.25e-07
rs2021729	cg05111645	-0.435739	-16.3077	5.93e-11	3.25e-07
rs10750097	cg12556569	0.471787	16.2286	6.36e-11	3.39e-07
seq-rs28572399	cg12765972	-0.103141	-16.2201	6.4e-11	3.39e-07
seq-NOVEL-8528	cg12765972	-0.103141	-16.2201	6.4e-11	3.39e-07
imm_6_34632676	cg16527629	0.400813	16.1316	6.92e-11	3.59e-07
imm_6_34632744	cg16527629	0.400813	16.1316	6.92e-11	3.59e-07
imm_12_122323814	cg09084244	0.486266	15.8706	8.73e-11	4.48e-07
imm_3_50581378	cg11975445	0.254259	15.5489	1.17e-10	5.76e-07
imm_3_50582068	cg11975445	0.254259	15.5489	1.17e-10	5.76e-07
imm_3_50584628	cg11975445	0.254259	15.5489	1.17e-10	5.76e-07
imm_3_50584812	cg11975445	0.254259	15.5489	1.17e-10	5.76e-07
rs4929971	cg09263513	-0.468534	-15.3126	1.45e-10	7.05e-07
rs2295665	cg06518831	0.210207	15.2837	1.49e-10	7.05e-07
1kg_6_30142163	cg14734506	0.317557	15.2756	1.5e-10	7.05e-07
1kg_6_30143320	cg14734506	0.317557	15.2756	1.5e-10	7.05e-07
1kg_6_30145595	cg14734506	0.317557	15.2756	1.5e-10	7.05e-07
1kg_6_30142163	cg23427182	0.312297	15.2373	1.56e-10	7.1e-07
1kg_6_30143320	cg23427182	0.312297	15.2373	1.56e-10	7.1e-07
1kg_6_30145595	cg23427182	0.312297	15.2373	1.56e-10	7.1e-07
1kg_6_30628603	cg26135528	0.101599	15.1524	1.68e-10	7.62e-07
vh_3_132096324	cg27425755	0.082247	15.0881	1.79e-10	8.02e-07
1kg_6_30049922	cg07792871	-0.367438	-15.0388	1.87e-10	8.17e-07
rs2523946	cg07792871	-0.367438	-15.0388	1.87e-10	8.17e-07
rs13204986	cg06937619	-0.323177	-14.9477	2.04e-10	8.17e-07
rs28732101	cg06937619	-0.646354	-14.9477	2.04e-10	8.17e-07
imm_2_101954242	cg04316537	-0.431539	-14.9302	2.07e-10	8.17e-07
imm_2_101954650	cg04316537	-0.431539	-14.9302	2.07e-10	8.17e-07
imm_2_101955845	cg04316537	-0.431539	-14.9302	2.07e-10	8.17e-07
imm_2_101956322	cg04316537	-0.431539	-14.9302	2.07e-10	8.17e-07
imm_2_101956945	cg04316537	-0.431539	-14.9302	2.07e-10	8.17e-07
imm_2_101957725	cg04316537	-0.431539	-14.9302	2.07e-10	8.17e-07
rs660594	cg20370184	0.408023	14.9245	2.08e-10	8.17e-07
rs577272	cg20370184	0.408023	14.9245	2.08e-10	8.17e-07
rs644827	cg20370184	0.408023	14.9245	2.08e-10	8.17e-07
rs644774	cg20370184	0.408023	14.9245	2.08e-10	8.17e-07
rs2242665	cg20370184	0.408023	14.9245	2.08e-10	8.17e-07
rs2242664	cg20370184	0.408023	14.9245	2.08e-10	8.17e-07
rs2280550	cg03075889	-0.5022	-14.7423	2.48e-10	9.64e-07
rs533617	cg23603877	-0.217625	-14.7305	2.51e-10	9.67e-07
rs2271589	cg20529489	0.0946887	14.6835	2.62e-10	9.99e-07
imm_9_138477461	cg14554176	-0.562621	-14.6811	2.63e-10	9.99e-07
rs7943351	cg02584802	-0.305136	-14.4306	3.35e-10	1.2e-06
rs2735052	cg27230769	-0.467153	-14.4207	3.38e-10	1.2e-06
rs2523395	cg27230769	-0.467153	-14.4207	3.38e-10	1.2e-06
rs2394159	cg27230769	-0.467153	-14.4207	3.38e-10	1.2e-06
rs2394160	cg27230769	-0.467153	-14.4207	3.38e-10	1.2e-06
rs2523393	cg27230769	-0.467153	-14.4207	3.38e-10	1.2e-06
rs2735051	cg27230769	-0.467153	-14.4207	3.38e-10	1.2e-06
rs2523388	cg27230769	-0.467153	-14.4207	3.38e-10	1.2e-06
rs2743951	cg27230769	-0.467153	-14.4207	3.38e-10	1.2e-06
imm_11_650456	cg03951394	-0.468963	-14.3457	3.64e-10	1.28e-06
imm_11_650597	cg03951394	-0.468963	-14.3457	3.64e-10	1.28e-06
imm_5_158455745	cg16126280	0.104525	14.3038	3.79e-10	1.3e-06
imm_5_158463885	cg16126280	0.104525	14.3038	3.79e-10	1.3e-06
imm_5_158464127	cg16126280	0.104525	14.3038	3.79e-10	1.3e-06
1kg_6_30628603	cg18188377	0.267579	14.2808	3.88e-10	1.3e-06
1kg_6_30637601	cg18188377	0.267579	14.2808	3.88e-10	1.3e-06
rs3888777	cg18188377	0.267579	14.2808	3.88e-10	1.3e-06
imm_17_37815041	cg11144103	0.545845	14.0861	4.7e-10	1.54e-06
imm_17_37815205	cg11144103	0.545845	14.0861	4.7e-10	1.54e-06
imm_17_37815278	cg11144103	0.545845	14.0861	4.7e-10	1.54e-06
imm_17_37817829	cg11144103	0.545845	14.0861	4.7e-10	1.54e-06
rs2532925	cg04145681	0.514477	13.8271	6.09e-10	1.92e-06
rs2253588	cg04145681	0.514477	13.8271	6.09e-10	1.92e-06
rs7905	cg09900440	-0.458035	-13.8253	6.1e-10	1.92e-06
rs9469332	cg09900440	-0.458035	-13.8253	6.1e-10	1.92e-06
rs9469341	cg09900440	-0.458035	-13.8253	6.1e-10	1.92e-06
rs10214910	cg09900440	-0.458035	-13.8253	6.1e-10	1.92e-06
rs6934645	cg16236263	0.408759	13.8126	6.18e-10	1.92e-06
rs12206377	cg16236263	0.408759	13.8126	6.18e-10	1.92e-06
imm_20_44096614	cg27445400	0.0877806	13.7525	6.57e-10	2.03e-06
rs929160	cg02355653	-0.310398	-13.6834	7.05e-10	2.17e-06
rs17194220	cg01406776	-0.700092	-13.4537	8.92e-10	2.71e-06
rs13434465	cg01406776	-0.700092	-13.4537	8.92e-10	2.71e-06
rs887057	cg25543264	-0.404616	-13.446	9e-10	2.71e-06
2_120155752	cg25868126	-0.21761	-13.4344	9.1e-10	2.72e-06
imm_22_49001507	cg10150278	-0.372153	-13.4327	9.12e-10	2.72e-06
seq-rs7113783	cg08854599	-0.202565	-13.4188	9.25e-10	2.73e-06
seq-rs949178	cg08854599	-0.202565	-13.4188	9.25e-10	2.73e-06
imm_20_61855416	cg13301327	-0.448608	-13.3773	9.66e-10	2.73e-06
imm_20_61857861	cg13301327	-0.448608	-13.3773	9.66e-10	2.73e-06
1kg_6_30539062	cg22829821	0.306218	13.3617	9.82e-10	2.73e-06
1kg_6_30539180	cg22829821	0.306218	13.3617	9.82e-10	2.73e-06
1kg_6_30539304	cg22829821	0.306218	13.3617	9.82e-10	2.73e-06
1kg_6_30539386	cg22829821	0.306218	13.3617	9.82e-10	2.73e-06
1kg_6_30539642	cg22829821	0.306218	13.3617	9.82e-10	2.73e-06
1kg_6_30540144	cg22829821	0.306218	13.3617	9.82e-10	2.73e-06
1kg_6_30540542	cg22829821	0.306218	13.3617	9.82e-10	2.73e-06
imm_9_138487278	cg21243064	-0.510189	-13.3303	1.01e-09	2.73e-06
imm_9_138487431	cg21243064	-0.510189	-13.3303	1.01e-09	2.73e-06
imm_9_138491055	cg21243064	-0.510189	-13.3303	1.01e-09	2.73e-06
imm_9_138492273	cg21243064	-0.510189	-13.3303	1.01e-09	2.73e-06
1kg_19_1067117	cg00467278	-0.282666	-13.3293	1.02e-09	2.73e-06
1kg_19_1074113	cg00467278	-0.282666	-13.3293	1.02e-09	2.73e-06
1kg_19_1075871	cg00467278	-0.282666	-13.3293	1.02e-09	2.73e-06
imm_1_2453726	cg06839900	0.171726	13.293	1.05e-09	2.82e-06
1kg_6_30628603	cg18048897	-0.441198	-13.2304	1.13e-09	3e-06
rs2516484	cg02481669	-0.314823	-13.1895	1.18e-09	3.11e-06
1kg_6_30142163	cg00526791	0.232322	13.0577	1.35e-09	3.52e-06
1kg_6_30143320	cg00526791	0.232322	13.0577	1.35e-09	3.52e-06
1kg_6_30145595	cg00526791	0.232322	13.0577	1.35e-09	3.52e-06
rs413722	cg23157971	0.162764	12.9701	1.48e-09	3.85e-06
imm_1_8042301	cg21294301	-0.442275	-12.918	1.57e-09	4.05e-06
rs7193473	cg05477582	-0.349263	-12.878	1.64e-09	4.16e-06
seq-rs28572399	cg08374687	-0.222086	-12.8776	1.64e-09	4.16e-06
seq-NOVEL-8528	cg08374687	-0.222086	-12.8776	1.64e-09	4.16e-06
rs1782644	cg17853216	0.116058	12.8703	1.65e-09	4.17e-06
1kg_6_30401564	cg09241284	0.0892924	12.8582	1.67e-09	4.21e-06
imm_2_61058103	cg09606208	-0.195745	-12.8156	1.75e-09	4.38e-06
imm_2_169021220	cg26824467	0.0914928	12.6468	2.1e-09	5.23e-06
rs1763601	cg02890259	-0.391246	-12.6117	2.18e-09	5.38e-06
rs945416	cg02890259	-0.391246	-12.6117	2.18e-09	5.38e-06
imm_12_110209844	cg24415293	-0.724399	-12.5219	2.41e-09	5.88e-06
imm_12_110213460	cg24415293	-0.724399	-12.5219	2.41e-09	5.88e-06
1kg_19_18096973	cg26325791	-0.418993	-12.2808	3.15e-09	7.65e-06
rs3218819	cg09350591	-0.311697	-12.219	3.37e-09	8.16e-06
1kg_6_30620582	cg04655699	0.786686	12.1921	3.48e-09	8.25e-06
1kg_6_30622789	cg04655699	0.786686	12.1921	3.48e-09	8.25e-06
rs3815101	cg04655699	0.786686	12.1921	3.48e-09	8.25e-06
1kg_6_30623593	cg04655699	0.786686	12.1921	3.48e-09	8.25e-06
1kg_6_30086632	cg23091526	-0.163752	-12.1669	3.58e-09	8.44e-06
imm_22_28970595	cg00243527	-0.346513	-12.1536	3.63e-09	8.53e-06
1kg_6_30136531	cg01716083	0.0337547	12.0582	4.05e-09	9.46e-06
1kg_2_241235300	cg04011368	-0.483994	-12.0201	4.22e-09	9.78e-06
1kg_2_241236721	cg04011368	-0.483994	-12.0201	4.22e-09	9.78e-06
seq-rs1654468	cg22459517	-0.364295	-11.9448	4.6e-09	1.05e-05
rs3757324	cg09723088	0.332015	11.9358	4.65e-09	1.05e-05
rs2076177	cg09723088	0.332015	11.9358	4.65e-09	1.05e-05
rs2235383	cg09723088	0.332015	11.9358	4.65e-09	1.05e-05
rs3734814	cg09723088	0.332015	11.9358	4.65e-09	1.05e-05
rs9276558	cg07389699	-0.389191	-11.851	5.13e-09	1.08e-05
rs3213489	cg07389699	-0.389191	-11.851	5.13e-09	1.08e-05
rs2301271	cg07389699	-0.389191	-11.851	5.13e-09	1.08e-05
rs1023449	cg07389699	-0.389191	-11.851	5.13e-09	1.08e-05
rs1023448	cg07389699	-0.389191	-11.851	5.13e-09	1.08e-05
rs4248169	cg07389699	-0.389191	-11.851	5.13e-09	1.08e-05
rs2395256	cg07389699	-0.389191	-11.851	5.13e-09	1.08e-05
rs2395258	cg07389699	-0.389191	-11.851	5.13e-09	1.08e-05
rs2006165	cg07389699	-0.389191	-11.851	5.13e-09	1.08e-05
rs2071551	cg07389699	-0.389191	-11.851	5.13e-09	1.08e-05
rs762815	cg07389699	-0.389191	-11.851	5.13e-09	1.08e-05
rs1573649	cg07389699	-0.389191	-11.851	5.13e-09	1.08e-05
rs1573646	cg07389699	-0.389191	-11.851	5.13e-09	1.08e-05
rs1978029	cg07389699	-0.389191	-11.851	5.13e-09	1.08e-05
rs6902723	cg07389699	-0.389191	-11.851	5.13e-09	1.08e-05
rs9276586	cg07389699	-0.389191	-11.851	5.13e-09	1.08e-05
rs11038913	cg16371518	-0.19508	-11.7384	5.84e-09	1.23e-05
rs2857766	cg04627110	-0.401293	-11.692	6.16e-09	1.29e-05
ccc-12-56505633-G-A	cg27606822	-0.448443	-11.689	6.18e-09	1.29e-05
imm_3_48705207	cg26292910	-0.416513	-11.6419	6.53e-09	1.36e-05
seq-rs45493291	cg20456564	-0.385385	-11.6208	6.7e-09	1.38e-05
rs9461832	cg14373797	-0.419388	-11.6132	6.76e-09	1.38e-05
rs9296075	cg14373797	-0.419388	-11.6132	6.76e-09	1.38e-05
rs2712818	cg20704148	0.275449	11.5679	7.12e-09	1.45e-05
rs2844677	cg19179910	-0.392466	-11.5526	7.25e-09	1.47e-05
imm_9_5221360	cg19297688	-0.438095	-11.5248	7.49e-09	1.52e-05
imm_16_28896154	cg08940669	0.0267569	11.4891	7.82e-09	1.55e-05
imm_11_118266801	cg05248860	-0.214287	-11.4235	8.45e-09	1.55e-05
imm_11_118269327	cg05248860	-0.214287	-11.4235	8.45e-09	1.55e-05
imm_11_118270297	cg05248860	-0.214287	-11.4235	8.45e-09	1.55e-05
1kg_19_18134013	cg11594160	-0.47392	-11.4196	8.49e-09	1.55e-05
imm_1_150859044	cg16046605	-0.397913	-11.4191	8.49e-09	1.55e-05
imm_1_150860468	cg16046605	-0.397913	-11.4191	8.49e-09	1.55e-05
imm_1_150860486	cg16046605	-0.397913	-11.4191	8.49e-09	1.55e-05
imm_1_150860547	cg16046605	-0.397913	-11.4191	8.49e-09	1.55e-05
imm_1_150861450	cg16046605	-0.397913	-11.4191	8.49e-09	1.55e-05
imm_1_150861818	cg16046605	-0.397913	-11.4191	8.49e-09	1.55e-05
imm_1_150863544	cg16046605	-0.397913	-11.4191	8.49e-09	1.55e-05
imm_1_150863667	cg16046605	-0.397913	-11.4191	8.49e-09	1.55e-05
imm_1_150863995	cg16046605	-0.397913	-11.4191	8.49e-09	1.55e-05
imm_1_150864572	cg16046605	-0.397913	-11.4191	8.49e-09	1.55e-05
imm_1_150864792	cg16046605	-0.397913	-11.4191	8.49e-09	1.55e-05
imm_1_150864917	cg16046605	-0.397913	-11.4191	8.49e-09	1.55e-05
imm_1_150865024	cg16046605	-0.397913	-11.4191	8.49e-09	1.55e-05
imm_1_150865059	cg16046605	-0.397913	-11.4191	8.49e-09	1.55e-05
imm_1_150865496	cg16046605	-0.397913	-11.4191	8.49e-09	1.55e-05
imm_1_150865889	cg16046605	-0.397913	-11.4191	8.49e-09	1.55e-05
imm_1_150866242	cg16046605	-0.397913	-11.4191	8.49e-09	1.55e-05
imm_1_150866382	cg16046605	-0.397913	-11.4191	8.49e-09	1.55e-05
imm_1_150867380	cg16046605	-0.397913	-11.4191	8.49e-09	1.55e-05
imm_1_150867571	cg16046605	-0.397913	-11.4191	8.49e-09	1.55e-05
imm_1_150867954	cg16046605	-0.397913	-11.4191	8.49e-09	1.55e-05
imm_2_191591882	cg21154079	-0.662759	-11.3796	8.9e-09	1.62e-05
imm_2_191595288	cg21154079	-0.662759	-11.3796	8.9e-09	1.62e-05
imm_19_53839955	cg27083414	0.178543	11.1891	1.12e-08	2.02e-05
1kg_3_27745491	cg06087019	0.304583	11.1642	1.15e-08	2.03e-05
rs9357723	cg26820259	-0.460265	-11.1634	1.15e-08	2.03e-05
rs12537914	cg16178271	-0.315064	-11.1585	1.16e-08	2.03e-05
rs4721184	cg16178271	-0.315064	-11.1585	1.16e-08	2.03e-05
1kg_8_10658833	cg16970850	-0.510911	-11.1521	1.17e-08	2.03e-05
1kg_8_10660920	cg16970850	-0.510911	-11.1521	1.17e-08	2.03e-05
1kg_8_10660944	cg16970850	-0.510911	-11.1521	1.17e-08	2.03e-05
1kg_8_10661885	cg16970850	-0.510911	-11.1521	1.17e-08	2.03e-05
1kg_8_10662319	cg16970850	-0.510911	-11.1521	1.17e-08	2.03e-05
1kg_8_10662656	cg16970850	-0.510911	-11.1521	1.17e-08	2.03e-05
1kg_8_10663152	cg16970850	-0.510911	-11.1521	1.17e-08	2.03e-05
1kg_8_10665930	cg16970850	-0.510911	-11.1521	1.17e-08	2.03e-05
rs2076312	cg11960243	-0.360484	-11.1088	1.23e-08	2.12e-05
rs2855426	cg11960243	-0.360484	-11.1088	1.23e-08	2.12e-05
rs9468843	cg02313535	-0.573493	-11.0984	1.25e-08	2.14e-05
rs4787490	cg09251197	-0.149122	-11.0775	1.28e-08	2.19e-05
imm_9_138370007	cg14489965	-0.383932	-11.0222	1.37e-08	2.33e-05
rs9276411	cg18572898	-0.383783	-10.998	1.41e-08	2.34e-05
rs2213567	cg18572898	-0.383783	-10.998	1.41e-08	2.34e-05
rs9276430	cg18572898	-0.383783	-10.998	1.41e-08	2.34e-05
rs9276431	cg18572898	-0.383783	-10.998	1.41e-08	2.34e-05
imm_3_58369875	cg25158772	-0.333525	-10.9956	1.41e-08	2.34e-05
imm_3_58373255	cg25158772	-0.333525	-10.9956	1.41e-08	2.34e-05
imm_3_58373770	cg25158772	-0.333525	-10.9956	1.41e-08	2.34e-05
imm_3_58373962	cg25158772	-0.333525	-10.9956	1.41e-08	2.34e-05
imm_3_58374323	cg25158772	-0.333525	-10.9956	1.41e-08	2.34e-05
imm_6_35369415	cg00237391	0.0379117	10.9697	1.46e-08	2.4e-05
imm_6_35378277	cg00237391	0.0379117	10.9697	1.46e-08	2.4e-05
seq-rs45493291	cg01788029	-0.38442	-10.9497	1.5e-08	2.45e-05
imm_12_111327776	cg03788567	-0.644629	-10.928	1.54e-08	2.5e-05
imm_12_111329240	cg03788567	-0.644629	-10.928	1.54e-08	2.5e-05
rs2034891	cg04698472	-0.631099	-10.9238	1.54e-08	2.5e-05
1kg_6_30182142	cg03403996	-0.402341	-10.9194	1.55e-08	2.5e-05
rs2517600	cg03403996	-0.402341	-10.9194	1.55e-08	2.5e-05
rs2523444	cg10619365	-0.488788	-10.8562	1.68e-08	2.67e-05
1kg_6_30213188	cg02081466	-0.646763	-10.8473	1.7e-08	2.67e-05
1kg_6_30214757	cg02081466	-0.646763	-10.8473	1.7e-08	2.67e-05
1kg_6_30217172	cg02081466	-0.646763	-10.8473	1.7e-08	2.67e-05
1kg_6_30218494	cg02081466	-0.646763	-10.8473	1.7e-08	2.67e-05
1kg_6_30219163	cg02081466	-0.646763	-10.8473	1.7e-08	2.67e-05
1kg_6_30221709	cg02081466	-0.646763	-10.8473	1.7e-08	2.67e-05
rs1611196	cg11036359	-0.371703	-10.8048	1.79e-08	2.79e-05
rs1611205	cg11036359	-0.371703	-10.8048	1.79e-08	2.79e-05
rs1610647	cg11036359	-0.371703	-10.8048	1.79e-08	2.79e-05
rs12682233	cg24849373	-0.442464	-10.7955	1.81e-08	2.81e-05
rs7574431	cg19220282	0.305207	10.7943	1.81e-08	2.81e-05
rs7905	cg12858166	-0.456622	-10.736	1.95e-08	2.98e-05
rs9469332	cg12858166	-0.456622	-10.736	1.95e-08	2.98e-05
rs9469341	cg12858166	-0.456622	-10.736	1.95e-08	2.98e-05
rs10214910	cg12858166	-0.456622	-10.736	1.95e-08	2.98e-05
imm_17_35100983	cg24649641	0.0792751	10.7131	2e-08	3.06e-05
imm_1_2726555	cg25207052	-0.115811	-10.6804	2.09e-08	3.15e-05
imm_1_2726823	cg25207052	-0.115811	-10.6804	2.09e-08	3.15e-05
imm_1_2727935	cg25207052	-0.115811	-10.6804	2.09e-08	3.15e-05
imm_1_2728277	cg25207052	-0.115811	-10.6804	2.09e-08	3.15e-05
1kg_5_693246	cg15402732	-0.5221	-10.6744	2.1e-08	3.15e-05
rs384247	cg17351927	-0.447569	-10.6713	2.11e-08	3.15e-05
rs438475	cg17351927	-0.447569	-10.6713	2.11e-08	3.15e-05
rs2256594	cg17351927	-0.447569	-10.6713	2.11e-08	3.15e-05
imm_4_103093996	cg26396815	-0.344854	-10.6624	2.14e-08	3.16e-05
rs1431403	cg20981163	-0.444512	-10.6309	2.22e-08	3.16e-05
rs9277357	cg20981163	-0.444512	-10.6309	2.22e-08	3.16e-05
rs9277358	cg20981163	-0.444512	-10.6309	2.22e-08	3.16e-05
rs9277361	cg20981163	-0.444512	-10.6309	2.22e-08	3.16e-05
rs9277378	cg20981163	-0.444512	-10.6309	2.22e-08	3.16e-05
rs9277386	cg20981163	-0.444512	-10.6309	2.22e-08	3.16e-05
rs9277389	cg20981163	-0.444512	-10.6309	2.22e-08	3.16e-05
rs3097674	cg20981163	-0.444512	-10.6309	2.22e-08	3.16e-05
rs9277393	cg20981163	-0.444512	-10.6309	2.22e-08	3.16e-05
rs9277394	cg20981163	-0.444512	-10.6309	2.22e-08	3.16e-05
rs9277462	cg20981163	-0.444512	-10.6309	2.22e-08	3.16e-05
rs9277471	cg20981163	-0.444512	-10.6309	2.22e-08	3.16e-05
rs9277472	cg20981163	-0.444512	-10.6309	2.22e-08	3.16e-05
rs1042544	cg20981163	-0.444512	-10.6309	2.22e-08	3.16e-05
rs931	cg20981163	-0.444512	-10.6309	2.22e-08	3.16e-05
rs12220901	cg09993319	0.473824	10.6133	2.27e-08	3.22e-05
imm_2_65434976	cg14406727	-0.586348	-10.5971	2.32e-08	3.25e-05
1kg_6_30142163	cg25089685	-0.735602	-10.5937	2.33e-08	3.25e-05
1kg_6_30143320	cg25089685	-0.735602	-10.5937	2.33e-08	3.25e-05
1kg_6_30145595	cg25089685	-0.735602	-10.5937	2.33e-08	3.25e-05
1kg_6_30148376	cg25089685	-0.735602	-10.5937	2.33e-08	3.25e-05
rs11807205	cg14252149	0.494692	10.5502	2.46e-08	3.42e-05
rs28444730	cg14252149	0.494692	10.5502	2.46e-08	3.42e-05
imm_9_138436565	cg07056794	-0.471008	-10.5285	2.53e-08	3.46e-05
imm_9_138436737	cg07056794	-0.471008	-10.5285	2.53e-08	3.46e-05
imm_9_138437690	cg07056794	-0.471008	-10.5285	2.53e-08	3.46e-05
imm_9_138438131	cg07056794	-0.471008	-10.5285	2.53e-08	3.46e-05
imm_9_138438351	cg07056794	-0.471008	-10.5285	2.53e-08	3.46e-05
imm_9_138438950	cg07056794	-0.471008	-10.5285	2.53e-08	3.46e-05
imm_2_33555136	cg03693861	0.105486	10.4907	2.65e-08	3.54e-05
imm_2_33556721	cg03693861	0.105486	10.4907	2.65e-08	3.54e-05
imm_2_33557292	cg03693861	0.105486	10.4907	2.65e-08	3.54e-05
rs2736165	cg00107914	-0.191078	-10.484	2.67e-08	3.54e-05
imm_20_44088261	cg23720732	0.26019	10.4784	2.69e-08	3.54e-05
imm_1_2726555	cg07559336	-0.598666	-10.4539	2.78e-08	3.54e-05
imm_1_2726823	cg07559336	-0.598666	-10.4539	2.78e-08	3.54e-05
imm_1_2727935	cg07559336	-0.598666	-10.4539	2.78e-08	3.54e-05
imm_1_2728277	cg07559336	-0.598666	-10.4539	2.78e-08	3.54e-05
1kg_6_30050657	cg08072458	0.206152	10.4442	2.81e-08	3.54e-05
1kg_6_30050958	cg08072458	0.206152	10.4442	2.81e-08	3.54e-05
1kg_6_30052857	cg08072458	0.206152	10.4442	2.81e-08	3.54e-05
1kg_6_30053189	cg08072458	0.206152	10.4442	2.81e-08	3.54e-05
rs3823382	cg08072458	0.206152	10.4442	2.81e-08	3.54e-05
1kg_6_30053347	cg08072458	0.206152	10.4442	2.81e-08	3.54e-05
rs3823384	cg08072458	0.206152	10.4442	2.81e-08	3.54e-05
1kg_6_30053487	cg08072458	0.206152	10.4442	2.81e-08	3.54e-05
rs9260860	cg08072458	0.206152	10.4442	2.81e-08	3.54e-05
1kg_6_30053573	cg08072458	0.206152	10.4442	2.81e-08	3.54e-05
1kg_6_30053720	cg08072458	0.206152	10.4442	2.81e-08	3.54e-05
1kg_6_30053750	cg08072458	0.206152	10.4442	2.81e-08	3.54e-05
rs9260863	cg08072458	0.206152	10.4442	2.81e-08	3.54e-05
1kg_6_30053820	cg08072458	0.206152	10.4442	2.81e-08	3.54e-05
rs9260864	cg08072458	0.206152	10.4442	2.81e-08	3.54e-05
1kg_6_30053877	cg08072458	0.206152	10.4442	2.81e-08	3.54e-05
1kg_6_30054635	cg08072458	0.206152	10.4442	2.81e-08	3.54e-05
1kg_6_30056380	cg08072458	0.206152	10.4442	2.81e-08	3.54e-05
1kg_6_30056536	cg08072458	0.206152	10.4442	2.81e-08	3.54e-05
1kg_6_30056730	cg08072458	0.206152	10.4442	2.81e-08	3.54e-05
rs9260918	cg08072458	0.206152	10.4442	2.81e-08	3.54e-05
1kg_6_30056863	cg08072458	0.206152	10.4442	2.81e-08	3.54e-05
rs8003131	cg00814218	-0.443828	-10.4397	2.83e-08	3.55e-05
rs6913896	cg09510698	-0.386645	-10.4383	2.83e-08	3.55e-05
rs533617	cg24598106	-0.169674	-10.4025	2.97e-08	3.71e-05
imm_9_138461115	cg00998591	-0.157985	-10.3267	3.27e-08	4.08e-05
imm_9_138412583	cg05562419	0.172223	10.3084	3.35e-08	4.15e-05
imm_9_138418541	cg05562419	0.172223	10.3084	3.35e-08	4.15e-05
imm_3_49738342	cg21612339	0.0252352	10.2805	3.47e-08	4.3e-05
rs2267635	cg04661674	0.0882561	10.2108	3.8e-08	4.68e-05
rs715044	cg04661674	0.0882561	10.2108	3.8e-08	4.68e-05
rs3095153	cg13561028	-0.234678	-10.1919	3.89e-08	4.78e-05
rs2395029	cg24947255	0.128394	10.1311	4.21e-08	5.16e-05
seq-t1d-1-196732873-C-T	cg03129555	-0.405666	-10.0634	4.6e-08	5.62e-05
rs4274021	cg21680719	-0.611752	-10.0616	4.61e-08	5.62e-05
rs29258	cg27406070	-0.456732	-10.0477	4.69e-08	5.69e-05
rs29257	cg27406070	-0.456732	-10.0477	4.69e-08	5.69e-05
rs29253	cg27406070	-0.456732	-10.0477	4.69e-08	5.69e-05
1kg_1_101135279	cg15686842	0.117814	10.0199	4.87e-08	5.88e-05
rs2949666	cg08146708	-0.377567	-10.0012	4.99e-08	6.01e-05
imm_16_11155348	cg00956252	-0.135246	-9.96227	5.25e-08	6.32e-05
rs3218819	cg05680196	-0.278386	-9.89257	5.76e-08	6.91e-05
imm_14_100365482	cg10540302	0.577098	9.88356	5.83e-08	6.97e-05
imm_8_11364425	cg03547562	-0.394195	-9.87789	5.87e-08	6.99e-05
imm_8_11365592	cg03547562	-0.394195	-9.87789	5.87e-08	6.99e-05
imm_12_127843863	cg04826413	-0.38399	-9.86969	5.94e-08	7.05e-05
1kg_2_207216809	cg22944499	0.798576	9.85759	6.03e-08	7.15e-05
imm_15_65204143	cg07882838	-0.508351	-9.83876	6.19e-08	7.16e-05
imm_15_65204854	cg07882838	-0.508351	-9.83876	6.19e-08	7.16e-05
imm_15_65205158	cg07882838	-0.508351	-9.83876	6.19e-08	7.16e-05
imm_15_65205991	cg07882838	-0.508351	-9.83876	6.19e-08	7.16e-05
imm_15_65206264	cg07882838	-0.508351	-9.83876	6.19e-08	7.16e-05
imm_15_65206736	cg07882838	-0.508351	-9.83876	6.19e-08	7.16e-05
imm_15_65207041	cg07882838	-0.508351	-9.83876	6.19e-08	7.16e-05
imm_15_65208374	cg07882838	-0.508351	-9.83876	6.19e-08	7.16e-05
imm_15_65208663	cg07882838	-0.508351	-9.83876	6.19e-08	7.16e-05
imm_15_65209131	cg07882838	-0.508351	-9.83876	6.19e-08	7.16e-05
rs1879140	cg16805188	-0.167834	-9.8375	6.2e-08	7.16e-05
imm_19_53820482	cg02583309	0.24524	9.75443	6.92e-08	7.98e-05
rs375984	cg26021304	0.354737	9.69634	7.49e-08	8.57e-05
rs2535238	cg26021304	0.354737	9.69634	7.49e-08	8.57e-05
rs2747421	cg26021304	0.354737	9.69634	7.49e-08	8.57e-05
imm_4_1339029	cg16415857	-0.141473	-9.64602	8.01e-08	9.15e-05
imm_16_66027234	cg02600514	-0.123764	-9.63722	8.11e-08	9.24e-05
1kg_19_18062851	cg10140613	-0.56534	-9.61232	8.39e-08	9.53e-05
rs4789777	cg20756026	-0.487707	-9.60012	8.53e-08	9.67e-05
rs8192591	cg18607901	-0.198801	-9.59672	8.56e-08	9.69e-05
rs896771	cg13523718	0.477148	9.53341	9.33e-08	0.000105381
imm_12_111166221	cg21163392	-0.166418	-9.42116	1.09e-07	0.000122612
rs9260491	cg24823979	-0.446295	-9.40885	1.11e-07	0.000123429
rs9260570	cg24823979	-0.446295	-9.40885	1.11e-07	0.000123429
rs397099	cg24823979	-0.446295	-9.40885	1.11e-07	0.000123429
rs2523942	cg24823979	-0.446295	-9.40885	1.11e-07	0.000123429
rs4713438	cg20073472	-0.383493	-9.40816	1.11e-07	0.000123429
rs3800316	cg23892028	0.386545	9.39589	1.13e-07	0.000125253
ccc-17-37826545-G-A	cg05624478	0.150782	9.39015	1.14e-07	0.000125967
8_52447113	cg25996148	-0.368711	-9.29157	1.3e-07	0.000144057
1kg_19_18142631	cg18568116	-0.211142	-9.28886	1.31e-07	0.00014428
rs9276370	cg18572898	-0.361498	-9.28023	1.32e-07	0.000145698
imm_11_2137348	cg22068589	-0.223064	-9.27561	1.33e-07	0.000145992
imm_11_2137649	cg22068589	-0.223064	-9.27561	1.33e-07	0.000145992
rs6905572	cg03392100	-0.371214	-9.26009	1.36e-07	0.000148851
imm_6_399790	cg27415655	-0.64011	-9.21826	1.44e-07	0.000157449
rs2077102	cg12100881	-0.50543	-9.20429	1.47e-07	0.000160204
imm_1_2515525	cg21209485	0.513454	9.17199	1.54e-07	0.000166162
imm_1_2516606	cg21209485	0.513454	9.17199	1.54e-07	0.000166162
rs3748816	cg21209485	0.513454	9.17199	1.54e-07	0.000166162
imm_1_2519297	cg21209485	0.513454	9.17199	1.54e-07	0.000166162
imm_2_33555136	cg26294387	0.160472	9.11509	1.67e-07	0.000178612
imm_2_33556721	cg26294387	0.160472	9.11509	1.67e-07	0.000178612
imm_2_33557292	cg26294387	0.160472	9.11509	1.67e-07	0.000178612
rs376374	cg02978201	0.466517	9.10684	1.69e-07	0.000178612
rs2550475	cg02978201	0.466517	9.10684	1.69e-07	0.000178612
imm_16_11282367	cg02978201	0.466517	9.10684	1.69e-07	0.000178612
rs737008	cg02978201	0.466517	9.10684	1.69e-07	0.000178612
imm_16_11283530	cg02978201	0.466517	9.10684	1.69e-07	0.000178612
imm_16_11286429	cg02978201	0.466517	9.10684	1.69e-07	0.000178612
rs2071888	cg00023507	0.245455	9.10514	1.69e-07	0.000178662
rs3802920	cg11936536	-0.431787	-9.07288	1.77e-07	0.000186587
rs7574431	cg20698421	0.259957	9.05678	1.81e-07	0.000190481
imm_2_101952212	cg04316537	-0.449911	-9.02737	1.89e-07	0.000198166
imm_9_122420164	cg14200678	-0.577755	-8.95626	2.09e-07	0.000218304
imm_9_122424037	cg14200678	-0.577755	-8.95626	2.09e-07	0.000218304
rs2736163	cg06833981	-0.394566	-8.95448	2.09e-07	0.000218304
imm_2_33555136	cg22053452	0.274693	8.95049	2.1e-07	0.000218304
imm_2_33556721	cg22053452	0.274693	8.95049	2.1e-07	0.000218304
imm_2_33557292	cg22053452	0.274693	8.95049	2.1e-07	0.000218304
rs12590815	cg27056740	-0.377206	-8.94289	2.13e-07	0.000219997
rs4929971	cg06054219	-0.314049	-8.94216	2.13e-07	0.000219997
imm_1_7937637	cg04112961	0.430966	8.8962	2.27e-07	0.00023446
rs2229792	cg19612068	0.489427	8.87962	2.33e-07	0.000239605
imm_1_2477836	cg21212624	-0.261574	-8.81942	2.54e-07	0.000260737
rs9273448	cg13423887	-0.340663	-8.80145	2.61e-07	0.000267035
1kg_6_30628603	cg03176453	0.024895	8.79601	2.63e-07	0.000267071
1kg_6_30637601	cg03176453	0.024895	8.79601	2.63e-07	0.000267071
rs3888777	cg03176453	0.024895	8.79601	2.63e-07	0.000267071
seq-NOVEL-4075	cg03111576	-0.0425668	-8.79427	2.63e-07	0.000267071
imm_16_11180073	cg03111576	-0.0425668	-8.79427	2.63e-07	0.000267071
rs9277373	cg20981163	-0.420718	-8.74547	2.83e-07	0.000286035
ccc-12-56304127-G-A	cg16577509	0.0800556	8.71922	2.94e-07	0.000296542
rs2535967	cg15765638	-0.464986	-8.69288	3.05e-07	0.000307499
rs7096307	cg03084184	-0.319266	-8.66289	3.19e-07	0.000320596
imm_16_49329592	cg20769774	0.0778559	8.56026	3.71e-07	0.000371887
rs1541314	cg01264919	-0.128216	-8.54637	3.78e-07	0.000378808
rs3130481	cg20370184	0.35152	8.53104	3.87e-07	0.000385915
rs3130482	cg20370184	0.35152	8.53104	3.87e-07	0.000385915
rs691094	cg09006072	-0.255318	-8.51283	3.97e-07	0.000395634
rs3918154	cg25158622	0.0514603	8.5089	4e-07	0.000397143
rs4658112	cg13078798	0.347215	8.50129	4.04e-07	0.000400839
15_39949759	cg16590643	-0.483568	-8.48678	4.13e-07	0.000408721
rs7197319	cg05977333	-0.399735	-8.46548	4.26e-07	0.000420988
imm_7_27126415	cg23876203	-0.469275	-8.45527	4.33e-07	0.000426469
rs707921	cg03597243	0.085296	8.45011	4.36e-07	0.000426469
rs11965323	cg03597243	0.085296	8.45011	4.36e-07	0.000426469
rs2295667	cg03597243	0.085296	8.45011	4.36e-07	0.000426469
rs805259	cg03597243	0.085296	8.45011	4.36e-07	0.000426469
rs3134799	cg00366603	0.398685	8.40922	4.63e-07	0.000449673
rs3134797	cg00366603	0.398685	8.40922	4.63e-07	0.000449673
rs394657	cg00366603	0.398685	8.40922	4.63e-07	0.000449673
rs429853	cg00366603	0.398685	8.40922	4.63e-07	0.000449673
rs2064092	cg12492942	-0.144247	-8.37744	4.86e-07	0.000470586
rs9468992	cg11268327	-0.414595	-8.37462	4.88e-07	0.000471653
rs3130258	cg13600781	0.0511406	8.33589	5.17e-07	0.000498823
rs9276427	cg18572898	-0.359376	-8.29922	5.46e-07	0.000526016
rs1893208	cg21069494	-0.270053	-8.27074	5.7e-07	0.000547984
seq-VH-2262	cg01189872	0.1413	8.25674	5.82e-07	0.000555955
rs12319392	cg06539924	-0.150258	-8.24426	5.93e-07	0.000555955
imm_6_106663061	cg16648952	-0.182022	-8.24015	5.97e-07	0.000555955
rs1431403	cg23333490	-0.411288	-8.23482	6.02e-07	0.000555955
rs9277357	cg23333490	-0.411288	-8.23482	6.02e-07	0.000555955
rs9277358	cg23333490	-0.411288	-8.23482	6.02e-07	0.000555955
rs9277361	cg23333490	-0.411288	-8.23482	6.02e-07	0.000555955
rs9277378	cg23333490	-0.411288	-8.23482	6.02e-07	0.000555955
rs9277386	cg23333490	-0.411288	-8.23482	6.02e-07	0.000555955
rs9277389	cg23333490	-0.411288	-8.23482	6.02e-07	0.000555955
rs3097674	cg23333490	-0.411288	-8.23482	6.02e-07	0.000555955
rs9277393	cg23333490	-0.411288	-8.23482	6.02e-07	0.000555955
rs9277394	cg23333490	-0.411288	-8.23482	6.02e-07	0.000555955
rs9277462	cg23333490	-0.411288	-8.23482	6.02e-07	0.000555955
rs9277471	cg23333490	-0.411288	-8.23482	6.02e-07	0.000555955
rs9277472	cg23333490	-0.411288	-8.23482	6.02e-07	0.000555955
rs1042544	cg23333490	-0.411288	-8.23482	6.02e-07	0.000555955
rs931	cg23333490	-0.411288	-8.23482	6.02e-07	0.000555955
rs9277538	cg23333490	-0.411288	-8.23482	6.02e-07	0.000555955
rs9277542	cg23333490	-0.411288	-8.23482	6.02e-07	0.000555955
rs9277546	cg23333490	-0.411288	-8.23482	6.02e-07	0.000555955
rs9277373	cg23333490	-0.399902	-8.22167	6.14e-07	0.000566067
rs2523578	cg26706521	0.035013	8.20779	6.27e-07	0.000577017
rs6929626	cg07129907	-0.0603081	-8.15196	6.82e-07	0.000625713
rs6924270	cg07129907	-0.0603081	-8.15196	6.82e-07	0.000625713
1kg_19_18064836	cg00686429	-0.474294	-8.14929	6.85e-07	0.000627105
imm_11_118264210	cg26164712	-0.887041	-8.14579	6.89e-07	0.000629296
imm_2_191566056	cg20173260	-0.412654	-8.11174	7.26e-07	0.000657971
imm_2_191566881	cg20173260	-0.412654	-8.11174	7.26e-07	0.000657971
imm_2_191571885	cg20173260	-0.412654	-8.11174	7.26e-07	0.000657971
imm_2_191574923	cg20173260	-0.412654	-8.11174	7.26e-07	0.000657971
imm_8_11339454	cg13289413	-0.495316	-8.09251	7.47e-07	0.00067634
imm_1_2523982	cg01075559	-0.164893	-8.0699	7.73e-07	0.00069887
imm_1_154098835	cg24712249	0.391556	8.06633	7.78e-07	0.000701425
1kg_6_30109749	cg05988603	-0.342744	-8.04519	8.03e-07	0.000720603
1kg_6_30115472	cg05988603	-0.342744	-8.04519	8.03e-07	0.000720603
rs259937	cg05988603	-0.342744	-8.04519	8.03e-07	0.000720603
rs28732175	cg08188698	-0.419687	-8.0253	8.28e-07	0.000740316
imm_1_2694334	cg04866029	-0.297355	-8.02527	8.28e-07	0.000740316
imm_5_158566221	cg01657408	0.0433924	8.01745	8.38e-07	0.000747919
imm_3_48619206	cg06424576	0.0851633	7.99957	8.62e-07	0.000767413
rs2395031	cg14047561	-0.369714	-7.99107	8.73e-07	0.000771997
rs9267135	cg14047561	-0.369714	-7.99107	8.73e-07	0.000771997
rs6940467	cg14047561	-0.369714	-7.99107	8.73e-07	0.000771997
rs16899682	cg14047561	-0.369714	-7.99107	8.73e-07	0.000771997
imm_3_120781873	cg19932227	0.0969347	7.96784	9.05e-07	0.000798732
rs1517727	cg26864661	0.419278	7.96234	9.13e-07	0.000804119
1kg_6_30409579	cg12230515	-0.247892	-7.95503	9.23e-07	0.000810382
rs12663184	cg12230515	-0.247892	-7.95503	9.23e-07	0.000810382
rs6934645	cg23527920	-0.304801	-7.94719	9.34e-07	0.000817375
rs12206377	cg23527920	-0.304801	-7.94719	9.34e-07	0.000817375
1kg_6_30528757	cg11731221	0.307339	7.88881	1.02e-06	0.000893199
rs11017049	cg02148975	-0.167539	-7.88521	1.03e-06	0.000896636
rs2479409	cg00045070	0.483358	7.86934	1.05e-06	0.000917429
1kg_6_30086632	cg19178441	-0.350983	-7.85992	1.07e-06	0.000929356
rs1263502	cg12051762	-0.279387	-7.84504	1.09e-06	0.000949496
rs6934645	cg25247351	0.10041	7.83859	1.11e-06	0.000955766
rs12206377	cg25247351	0.10041	7.83859	1.11e-06	0.000955766
imm_12_122040672	cg10477073	-0.0354889	-7.82163	1.14e-06	0.000979696
1kg_1_22550290	cg22488750	0.183547	7.78717	1.2e-06	0.00103217
rs4713466	cg20757966	-0.234419	-7.76106	1.25e-06	0.00107343
imm_20_44088261	cg01160557	0.2004	7.74246	1.29e-06	0.00110335
rs1265093	cg07414487	-0.37019	-7.70619	1.36e-06	0.00116617
14_60620068	ch.14.782543R	0.00940225	7.67508	1.43e-06	0.00122277
imm_3_161081510	cg12077433	-0.428116	-7.63576	1.52e-06	0.00129514
imm_3_161083532	cg12077433	-0.428116	-7.63576	1.52e-06	0.00129514
rs9262464	cg27292220	-0.425768	-7.63443	1.52e-06	0.00129514
rs7755364	cg27292220	-0.425768	-7.63443	1.52e-06	0.00129514
rs12567945	cg17822947	0.165597	7.59199	1.63e-06	0.00138243
imm_22_28968226	cg00243527	-0.314274	-7.59016	1.64e-06	0.00138243
imm_22_28968721	cg00243527	-0.314274	-7.59016	1.64e-06	0.00138243
imm_3_50399186	cg11799511	-0.110433	-7.57929	1.66e-06	0.00139943
imm_3_50403482	cg11799511	-0.110433	-7.57929	1.66e-06	0.00139943
imm_3_50404286	cg11799511	-0.110433	-7.57929	1.66e-06	0.00139943
rs2726057	cg27660099	-0.139114	-7.56561	1.7e-06	0.00142786
rs2736165	cg20760427	-0.458598	-7.53147	1.8e-06	0.00150531
chr17:41343629	cg18228076	-0.25714	-7.51181	1.85e-06	0.00155083
rs7784933	cg22851200	-0.153892	-7.50869	1.86e-06	0.00155599
rs1233710	cg01999652	0.107659	7.50158	1.88e-06	0.00157118
imm_1_2773169	cg11401214	-0.13583	-7.48304	1.94e-06	0.0016025
imm_1_2773291	cg11401214	-0.13583	-7.48304	1.94e-06	0.0016025
imm_1_2773510	cg11401214	-0.13583	-7.48304	1.94e-06	0.0016025
imm_1_2773675	cg11401214	-0.13583	-7.48304	1.94e-06	0.0016025
imm_1_2775242	cg11401214	-0.13583	-7.48304	1.94e-06	0.0016025
imm_1_2775377	cg11401214	-0.13583	-7.48304	1.94e-06	0.0016025
rs9366775	cg17974398	0.128645	7.47645	1.96e-06	0.00161687
imm_16_30791275	cg06089468	-0.583116	-7.47534	1.97e-06	0.00161708
ccc-12-56304127-G-A	cg16567290	0.153257	7.45026	2.05e-06	0.00168085
imm_10_35539049	cg12196389	-0.274252	-7.43306	2.1e-06	0.00172238
imm_10_35542959	cg12196389	-0.274252	-7.43306	2.1e-06	0.00172238
imm_14_100365482	cg04304932	-0.471509	-7.41509	2.17e-06	0.00176804
1kg_5_555694	cg04764584	0.592743	7.41277	2.17e-06	0.00176804
1kg_5_559295	cg04764584	0.592743	7.41277	2.17e-06	0.00176804
1kg_5_561133	cg04764584	0.592743	7.41277	2.17e-06	0.00176804
1kg_1_159942204	cg04888234	-0.376908	-7.40931	2.19e-06	0.00177504
imm_1_2713053	cg02894849	-0.220253	-7.39941	2.22e-06	0.00180072
rs3828903	cg21720265	-0.112542	-7.39604	2.23e-06	0.00180469
rs3828912	cg21720265	-0.112542	-7.39604	2.23e-06	0.00180469
imm_11_490056	cg01704474	-0.184568	-7.39361	2.24e-06	0.00180886
1kg_6_30562928	cg04305858	0.0547599	7.3798	2.29e-06	0.00184673
rs4787490	cg10017411	-0.262938	-7.37692	2.3e-06	0.00185238
rs9260587	cg24823979	-0.544339	-7.35309	2.39e-06	0.00192221
rs3106190	cg00023507	0.212642	7.30917	2.57e-06	0.00206075
rs2301277	cg20643094	0.0713879	7.30829	2.57e-06	0.00206075
rs3775548	cg23199327	-0.432962	-7.30308	2.6e-06	0.00207163
rs3756089	cg23199327	-0.432962	-7.30308	2.6e-06	0.00207163
CR2-002246	cg05831823	0.132923	7.28399	2.68e-06	0.00212195
1kg_6_30693312	cg16279541	-0.209724	-7.28152	2.69e-06	0.00212195
1kg_6_30693750	cg16279541	-0.209724	-7.28152	2.69e-06	0.00212195
rs3895681	cg16279541	-0.209724	-7.28152	2.69e-06	0.00212195
1kg_6_30695592	cg16279541	-0.209724	-7.28152	2.69e-06	0.00212195
rs2302347	cg16279541	-0.209724	-7.28152	2.69e-06	0.00212195
1kg_6_30698356	cg16279541	-0.209724	-7.28152	2.69e-06	0.00212195
imm_9_138412583	cg01428408	-0.153639	-7.26075	2.78e-06	0.00218483
rs7738430	cg16444909	-0.157443	-7.25977	2.79e-06	0.00218483
rs2071593	cg16444909	-0.157443	-7.25977	2.79e-06	0.00218483
rs3219183	cg16444909	-0.157443	-7.25977	2.79e-06	0.00218483
rs6952727	cg16178271	-0.299388	-7.25234	2.82e-06	0.0022046
rs11772205	cg16178271	-0.299388	-7.25234	2.82e-06	0.0022046
rs4713243	cg12035144	0.296843	7.24548	2.85e-06	0.00222598
rs9261190	cg13343502	-0.65114	-7.23654	2.89e-06	0.00225527
rs2736165	cg10002888	-0.0961655	-7.22007	2.97e-06	0.00229048
1kg_6_30688064	cg18561902	0.106819	7.21582	2.99e-06	0.00229048
1kg_6_30688576	cg18561902	0.106819	7.21582	2.99e-06	0.00229048
rs6919835	cg18561902	0.106819	7.21582	2.99e-06	0.00229048
1kg_6_30688872	cg18561902	0.106819	7.21582	2.99e-06	0.00229048
rs2267640	cg18561902	0.106819	7.21582	2.99e-06	0.00229048
1kg_6_30693312	cg18561902	0.106819	7.21582	2.99e-06	0.00229048
1kg_6_30693750	cg18561902	0.106819	7.21582	2.99e-06	0.00229048
rs3895681	cg18561902	0.106819	7.21582	2.99e-06	0.00229048
1kg_6_30695592	cg18561902	0.106819	7.21582	2.99e-06	0.00229048
rs2302347	cg18561902	0.106819	7.21582	2.99e-06	0.00229048
imm_14_100365482	cg09285543	-0.553968	-7.21539	3e-06	0.00229048
rs28732144	cg08610982	0.676416	7.2148	3e-06	0.00229048
rs2238464	cg01491428	-0.33185	-7.16403	3.26e-06	0.00248603
rs6489330	cg21224286	-0.196823	-7.15502	3.31e-06	0.00251936
rs4802210	cg25395304	0.113567	7.14238	3.38e-06	0.0025685
rs7905	cg11437465	-0.336614	-7.13109	3.44e-06	0.00257972
rs9469332	cg11437465	-0.336614	-7.13109	3.44e-06	0.00257972
rs9469341	cg11437465	-0.336614	-7.13109	3.44e-06	0.00257972
rs10214910	cg11437465	-0.336614	-7.13109	3.44e-06	0.00257972
rs2301220	cg11437465	-0.336614	-7.13109	3.44e-06	0.00257972
rs6914849	cg11437465	-0.336614	-7.13109	3.44e-06	0.00257972
rs1431399	cg11437465	-0.336614	-7.13109	3.44e-06	0.00257972
rs1431400	cg11437465	-0.336614	-7.13109	3.44e-06	0.00257972
rs1431401	cg11437465	-0.336614	-7.13109	3.44e-06	0.00257972
rs2523881	cg17729655	-0.287925	-7.13057	3.45e-06	0.00257972
imm_5_131581239	cg22485921	0.0817762	7.12612	3.47e-06	0.00259094
imm_5_131584102	cg22485921	0.0817762	7.12612	3.47e-06	0.00259094
rs9263823	cg11040238	-0.497818	-7.12056	3.5e-06	0.00261096
imm_17_23197270	cg21467692	-0.488972	-7.09164	3.68e-06	0.00273079
imm_17_23200784	cg21467692	-0.488972	-7.09164	3.68e-06	0.00273079
imm_1_154217587	cg26924218	-0.472868	-7.08492	3.72e-06	0.00275727
1kg_6_30189721	cg04151220	-0.345593	-7.06455	3.84e-06	0.00284781
rs11596213	cg24098131	-0.0724564	-7.05888	3.88e-06	0.00287051
imm_1_151039020	cg24325314	0.236232	7.05206	3.92e-06	0.00289462
imm_1_151040991	cg24325314	0.236232	7.05206	3.92e-06	0.00289462
1kg_2_241227074	cg02826735	0.690322	7.03195	4.06e-06	0.00298868
rs5030390	cg03342114	0.0454154	7.01934	4.14e-06	0.00304761
imm_6_167444229	cg10482512	0.311315	7.00334	4.26e-06	0.00312539
rs1046407	cg15129815	-0.425551	-6.98777	4.37e-06	0.00320297
rs3893538	cg24823979	-0.406242	-6.94944	4.66e-06	0.00341015
rs962899	cg00076543	0.140423	6.91435	4.94e-06	0.00356982
1kg_6_30335225	cg00076543	0.140423	6.91435	4.94e-06	0.00356982
rs2516713	cg00076543	0.140423	6.91435	4.94e-06	0.00356982
1kg_6_30336917	cg00076543	0.140423	6.91435	4.94e-06	0.00356982
rs2523747	cg00076543	0.140423	6.91435	4.94e-06	0.00356982
1kg_6_30337562	cg00076543	0.140423	6.91435	4.94e-06	0.00356982
1kg_6_30338432	cg00076543	0.140423	6.91435	4.94e-06	0.00356982
1kg_6_30339050	cg00076543	0.140423	6.91435	4.94e-06	0.00356982
1kg_6_30339087	cg00076543	0.140423	6.91435	4.94e-06	0.00356982
rs3131787	cg13561028	-0.195577	-6.86596	5.36e-06	0.00386172
rs3095151	cg13561028	-0.195577	-6.86596	5.36e-06	0.00386172
rs2394401	cg27117243	-0.208663	-6.84155	5.59e-06	0.00401843
imm_11_470129	cg25033220	-0.13263	-6.83739	5.62e-06	0.00404099
imm_1_2435270	cg20332471	-0.0908018	-6.8273	5.72e-06	0.00410462
imm_17_38011262	cg05401645	0.0310492	6.82226	5.77e-06	0.00412484
imm_17_38015154	cg05401645	0.0310492	6.82226	5.77e-06	0.00412484
rs6436140	cg00793981	-0.234856	-6.82185	5.77e-06	0.00412484
rs5746671	cg15498348	-0.231204	-6.80844	5.91e-06	0.00421363
rs375984	cg19636627	-0.359691	-6.80093	5.98e-06	0.00424934
rs2535238	cg19636627	-0.359691	-6.80093	5.98e-06	0.00424934
rs2747421	cg19636627	-0.359691	-6.80093	5.98e-06	0.00424934
imm_12_56309860	cg25392692	0.138594	6.78668	6.13e-06	0.00434718
rs928995	cg19393008	0.400402	6.78565	6.14e-06	0.00434859
rs6924270	cg10816127	0.0504505	6.78233	6.18e-06	0.00436694
rs3117038	cg20212304	-0.0794744	-6.7722	6.28e-06	0.0044365
rs3218819	cg15564965	0.0192783	6.76534	6.36e-06	0.00448223
1kg_5_714040	cg14593418	-0.156753	-6.75673	6.45e-06	0.0045419
imm_6_159376830	cg24704077	-0.204677	-6.74663	6.56e-06	0.00455632
imm_6_159378790	cg24704077	-0.204677	-6.74663	6.56e-06	0.00455632
imm_6_159379819	cg24704077	-0.204677	-6.74663	6.56e-06	0.00455632
imm_6_159379918	cg24704077	-0.204677	-6.74663	6.56e-06	0.00455632
imm_6_159380444	cg24704077	-0.204677	-6.74663	6.56e-06	0.00455632
imm_6_159380966	cg24704077	-0.204677	-6.74663	6.56e-06	0.00455632
imm_6_159381265	cg24704077	-0.204677	-6.74663	6.56e-06	0.00455632
imm_6_159381270	cg24704077	-0.204677	-6.74663	6.56e-06	0.00455632
imm_6_159381325	cg24704077	-0.204677	-6.74663	6.56e-06	0.00455632
imm_6_159381397	cg24704077	-0.204677	-6.74663	6.56e-06	0.00455632
imm_14_68332194	cg20045882	-0.156738	-6.70231	7.08e-06	0.0048938
imm_14_68332827	cg20045882	-0.156738	-6.70231	7.08e-06	0.0048938
imm_14_68333352	cg20045882	-0.156738	-6.70231	7.08e-06	0.0048938
1kg_6_30142163	cg08878352	0.101003	6.68924	7.24e-06	0.00498368
1kg_6_30143320	cg08878352	0.101003	6.68924	7.24e-06	0.00498368
1kg_6_30145595	cg08878352	0.101003	6.68924	7.24e-06	0.00498368
1kg_6_30086632	cg24694606	-0.357378	-6.68376	7.31e-06	0.00502369
rs2273708	cg13787135	0.566761	6.68119	7.34e-06	0.00503891
rs9277637	cg17763566	-0.379746	-6.67189	7.46e-06	0.00507786
rs2395349	cg17763566	-0.379746	-6.67189	7.46e-06	0.00507786
rs9277641	cg17763566	-0.379746	-6.67189	7.46e-06	0.00507786
rs9277642	cg17763566	-0.379746	-6.67189	7.46e-06	0.00507786
rs9277643	cg17763566	-0.379746	-6.67189	7.46e-06	0.00507786
rs9277657	cg17763566	-0.379746	-6.67189	7.46e-06	0.00507786
rs9277489	cg20981163	-0.449453	-6.66974	7.48e-06	0.0050896
rs2736165	cg04419856	-0.484006	-6.66419	7.55e-06	0.00512426
rs2242657	cg04419856	-0.484006	-6.66419	7.55e-06	0.00512426
rs6561271	cg19352193	0.0876703	6.65045	7.74e-06	0.00523939
imm_3_33025650	cg07043279	-0.0814734	-6.64613	7.79e-06	0.00527123
1kg_8_11184490	cg06240162	0.25635	6.64129	7.86e-06	0.00530806
1kg_1_159758799	cg11251827	-0.116213	-6.63445	7.95e-06	0.00535627
1kg_1_159759291	cg11251827	-0.116213	-6.63445	7.95e-06	0.00535627
rs3130977	cg11774057	0.191249	6.62769	8.04e-06	0.00540425
rs3130552	cg11774057	0.191249	6.62769	8.04e-06	0.00540425
imm_12_56297545	cg05157486	0.143678	6.6181	8.18e-06	0.00542101
ccc-12-56298274-T-C	cg05157486	0.143678	6.6181	8.18e-06	0.00542101
ccc-12-56300182-C-G	cg05157486	0.143678	6.6181	8.18e-06	0.00542101
ccc-12-56300663-G-C	cg05157486	0.143678	6.6181	8.18e-06	0.00542101
ccc-12-56302086-G-A	cg05157486	0.143678	6.6181	8.18e-06	0.00542101
ccc-12-56302172-A-G	cg05157486	0.143678	6.6181	8.18e-06	0.00542101
ccc-12-56302506-G-A	cg05157486	0.143678	6.6181	8.18e-06	0.00542101
ccc-12-56303607-C-T	cg05157486	0.143678	6.6181	8.18e-06	0.00542101
ccc-12-56304539-C-T	cg05157486	0.143678	6.6181	8.18e-06	0.00542101
ccc-12-56305573-T-G	cg05157486	0.143678	6.6181	8.18e-06	0.00542101
rs3752430	cg05062939	0.142719	6.60938	8.3e-06	0.00549573
rs6928431	cg05062511	0.0283846	6.60704	8.33e-06	0.005496
1kg_6_30135431	cg05062511	0.0283846	6.60704	8.33e-06	0.005496
1kg_6_30138093	cg05062511	0.0283846	6.60704	8.33e-06	0.005496
imm_3_58384740	cg07576186	-0.298864	-6.59708	8.48e-06	0.00556897
imm_3_58385594	cg07576186	-0.298864	-6.59708	8.48e-06	0.00556897
imm_3_58388709	cg07576186	-0.298864	-6.59708	8.48e-06	0.00556897
rs7121550	cg17095460	0.208734	6.5742	8.82e-06	0.00578564
imm_1_151003768	cg01571660	-0.135088	-6.553	9.15e-06	0.0059858
imm_1_151004217	cg01571660	-0.135088	-6.553	9.15e-06	0.0059858
imm_12_122176942	cg24623760	-0.47633	-6.53517	9.44e-06	0.00616541
imm_1_2713412	cg20744353	-0.580508	-6.50085	1e-05	0.00653508
rs9468992	cg02884661	-0.275845	-6.4824	1.03e-05	0.0067393
imm_9_138494773	cg21243064	-0.429853	-6.47397	1.05e-05	0.00682993
imm_14_100365482	cg15101633	-0.367034	-6.45365	1.09e-05	0.0070669
rs30244	cg03940883	-0.349451	-6.44378	1.11e-05	0.0071709
rs30245	cg03940883	-0.349451	-6.44378	1.11e-05	0.0071709
imm_20_44116371	cg19223824	-0.324548	-6.43991	1.11e-05	0.00720076
imm_20_44116556	cg19223824	-0.324548	-6.43991	1.11e-05	0.00720076
rs2239839	cg05431670	0.212345	6.43135	1.13e-05	0.0072902
rs1059231	cg05431670	0.212345	6.43135	1.13e-05	0.0072902
1kg_1_159783841	cg03228353	-0.310714	-6.42517	1.14e-05	0.00735988
imm_14_100365482	cg14123427	-0.367145	-6.41676	1.16e-05	0.00745924
rs3918154	cg02448295	0.417149	6.41413	1.17e-05	0.00748402
1kg_8_10691012	cg01580655	-0.111956	-6.40696	1.18e-05	0.00755998
imm_1_116926976	cg26021706	-0.287133	-6.40688	1.18e-05	0.00755998
rs1051794	cg02884661	-0.227925	-6.39813	1.2e-05	0.00761121
rs7775227	cg02884661	-0.227925	-6.39813	1.2e-05	0.00761121
rs9266825	cg02884661	-0.227925	-6.39813	1.2e-05	0.00761121
rs6932236	cg02884661	-0.227925	-6.39813	1.2e-05	0.00761121
rs2690262	cg20913114	-0.392106	-6.39791	1.2e-05	0.00761121
imm_12_110209844	cg20525229	-0.411708	-6.3979	1.2e-05	0.00761121
imm_12_110213460	cg20525229	-0.411708	-6.3979	1.2e-05	0.00761121
1kg_6_30702373	cg05439521	-0.141096	-6.38369	1.23e-05	0.0077833
rs2517565	cg05439521	-0.141096	-6.38369	1.23e-05	0.0077833
rs2142234	cg07725191	-0.142315	-6.36708	1.27e-05	0.0079085
imm_6_31747958	cg07725191	-0.142315	-6.36708	1.27e-05	0.0079085
rs9267532	cg07725191	-0.142315	-6.36708	1.27e-05	0.0079085
imm_12_127843203	cg09035930	-0.23402	-6.36504	1.27e-05	0.0079085
imm_12_127845195	cg09035930	-0.23402	-6.36504	1.27e-05	0.0079085
imm_12_127845941	cg09035930	-0.23402	-6.36504	1.27e-05	0.0079085
imm_12_127848133	cg09035930	-0.23402	-6.36504	1.27e-05	0.0079085
imm_12_127849102	cg09035930	-0.23402	-6.36504	1.27e-05	0.0079085
imm_12_127849664	cg09035930	-0.23402	-6.36504	1.27e-05	0.0079085
imm_12_127850201	cg09035930	-0.23402	-6.36504	1.27e-05	0.0079085
imm_12_127850335	cg09035930	-0.23402	-6.36504	1.27e-05	0.0079085
rs2517416	cg19179910	-0.353598	-6.36382	1.27e-05	0.0079085
rs2517415	cg19179910	-0.353598	-6.36382	1.27e-05	0.0079085
rs2249168	cg19179910	-0.353598	-6.36382	1.27e-05	0.0079085
rs2530695	cg19179910	-0.353598	-6.36382	1.27e-05	0.0079085
rs9269821	cg12867728	0.405706	6.36097	1.28e-05	0.00793832
imm_6_159337828	cg14035796	0.0668285	6.35931	1.28e-05	0.0079516
rs11688382	cg02823625	-0.346078	-6.35022	1.3e-05	0.00806955
rs3828923	cg12111808	-0.120292	-6.32125	1.37e-05	0.00847073
rs2267635	cg12111808	-0.120292	-6.32125	1.37e-05	0.00847073
imm_2_65470220	cg22854448	-0.640108	-6.30511	1.41e-05	0.0087044
rs11746443	cg17509989	0.225641	6.29532	1.44e-05	0.00884509
rs3891175	cg21588215	0.199115	6.28785	1.45e-05	0.00895153
rs9260759	cg23934075	0.314128	6.28028	1.47e-05	0.0090609
imm_6_159431476	cg16640008	-0.488862	-6.27085	1.5e-05	0.00919047
imm_6_159438669	cg16640008	-0.488862	-6.27085	1.5e-05	0.00919047
imm_19_10282917	cg23247595	0.0987686	6.26979	1.5e-05	0.00919646
imm_7_107362398	cg13031029	-0.28803	-6.23483	1.6e-05	0.00977206
imm_14_100365482	cg20952167	0.468888	6.22917	1.61e-05	0.0098585
rs3131787	cg04390683	-0.252333	-6.22481	1.63e-05	0.00991091
rs3095151	cg04390683	-0.252333	-6.22481	1.63e-05	0.00991091
imm_19_10257631	cg09486260	0.0441693	6.22127	1.64e-05	0.00994899
imm_19_10264603	cg09486260	0.0441693	6.22127	1.64e-05	0.00994899
imm_5_158688423	cg12368524	0.132589	6.21828	1.65e-05	0.00998976
rs9277373	cg17294865	-0.333016	-6.21619	1.65e-05	0.0100147
vh_11_5766566	cg03045231	-0.261511	-6.2122	1.66e-05	0.0100506
imm_5_150204903	cg22000984	0.231757	6.21144	1.67e-05	0.0100506
imm_5_150209026	cg22000984	0.231757	6.21144	1.67e-05	0.0100506
imm_5_150209994	cg22000984	0.231757	6.21144	1.67e-05	0.0100506
imm_1_6582032	cg06320134	0.0749184	6.21011	1.67e-05	0.0100623
seq-rs1790330	cg06550274	-0.289748	-6.20697	1.68e-05	0.0100701
seq-t1d-11-70828168-T-G	cg06550274	-0.289748	-6.20697	1.68e-05	0.0100701
seq-rs1630498	cg06550274	-0.289748	-6.20697	1.68e-05	0.0100701
rs2363286	cg10009497	-0.383192	-6.20509	1.68e-05	0.0100701
rs375984	cg10174063	-0.234923	-6.20492	1.68e-05	0.0100701
rs2535238	cg10174063	-0.234923	-6.20492	1.68e-05	0.0100701
rs2747421	cg10174063	-0.234923	-6.20492	1.68e-05	0.0100701
rs3845978	cg15565872	0.058229	6.20207	1.69e-05	0.0101091
1kg_6_30223925	cg10150871	-0.422635	-6.19927	1.7e-05	0.0101353
rs28780089	cg10150871	-0.422635	-6.19927	1.7e-05	0.0101353
rs11165029	cg08526814	0.0256534	6.19665	1.71e-05	0.0101705
rs9269821	cg17416722	0.141248	6.19239	1.72e-05	0.0102357
imm_1_159121011	cg21476940	-0.421382	-6.187	1.74e-05	0.0102367
imm_1_159121069	cg21476940	-0.421382	-6.187	1.74e-05	0.0102367
imm_1_159121150	cg21476940	-0.421382	-6.187	1.74e-05	0.0102367
imm_1_159122700	cg21476940	-0.421382	-6.187	1.74e-05	0.0102367
imm_1_159123588	cg21476940	-0.421382	-6.187	1.74e-05	0.0102367
imm_1_159124701	cg21476940	-0.421382	-6.187	1.74e-05	0.0102367
imm_1_159125585	cg21476940	-0.421382	-6.187	1.74e-05	0.0102367
imm_1_159126183	cg21476940	-0.421382	-6.187	1.74e-05	0.0102367
rs1981997	cg02228913	-0.398037	-6.17994	1.76e-05	0.0103408
imm_12_111303042	cg04743947	0.0415015	6.1792	1.76e-05	0.0103408
rs2073721	cg13426857	0.0418896	6.17867	1.77e-05	0.0103408
rs2073723	cg13426857	0.0418896	6.17867	1.77e-05	0.0103408
imm_7_107362020	cg13031029	-0.283921	-6.17124	1.79e-05	0.01043
imm_7_107362793	cg13031029	-0.283921	-6.17124	1.79e-05	0.01043
imm_1_153514737	cg14669863	0.182495	6.16881	1.8e-05	0.01043
imm_1_153515199	cg14669863	0.182495	6.16881	1.8e-05	0.01043
1kg_2_241215469	cg21638035	-0.190997	-6.16794	1.8e-05	0.01043
1kg_2_241218522	cg21638035	-0.190997	-6.16794	1.8e-05	0.01043
1kg_2_241218765	cg21638035	-0.190997	-6.16794	1.8e-05	0.01043
1kg_2_241218800	cg21638035	-0.190997	-6.16794	1.8e-05	0.01043
1kg_2_241219650	cg21638035	-0.190997	-6.16794	1.8e-05	0.01043
rs1263502	cg11861562	-0.346339	-6.16685	1.8e-05	0.0104381
rs10752747	cg21209485	0.471841	6.15998	1.83e-05	0.0104454
imm_1_2517993	cg21209485	0.471841	6.15998	1.83e-05	0.0104454
imm_1_2518542	cg21209485	0.471841	6.15998	1.83e-05	0.0104454
imm_1_2519052	cg21209485	0.471841	6.15998	1.83e-05	0.0104454
imm_1_2522484	cg21209485	0.471841	6.15998	1.83e-05	0.0104454
imm_1_2522759	cg21209485	0.471841	6.15998	1.83e-05	0.0104454
imm_1_2523110	cg21209485	0.471841	6.15998	1.83e-05	0.0104454
imm_1_2523412	cg21209485	0.471841	6.15998	1.83e-05	0.0104454
imm_1_2523566	cg21209485	0.471841	6.15998	1.83e-05	0.0104454
imm_1_2523947	cg21209485	0.471841	6.15998	1.83e-05	0.0104454
rs2736163	cg21834739	-0.114079	-6.1569	1.84e-05	0.0104898
rs130077	cg12999291	-0.386382	-6.15568	1.84e-05	0.0104898
rs9263785	cg12999291	-0.386382	-6.15568	1.84e-05	0.0104898
imm_6_34632676	cg01395541	0.323875	6.15334	1.85e-05	0.0105096
imm_6_34632744	cg01395541	0.323875	6.15334	1.85e-05	0.0105096
rs16898614	cg11039913	-0.347292	-6.15084	1.86e-05	0.0105444
rs9469378	cg02723688	-0.130653	-6.14086	1.89e-05	0.0107219
rs9469378	cg20329486	-0.349103	-6.13961	1.89e-05	0.0107337
1kg_6_30230133	cg05762309	-0.233204	-6.13689	1.9e-05	0.010761
ccc-5-149680545-G-A	cg04305319	-0.405205	-6.1364	1.9e-05	0.010761
vh_2_54725023	cg03365520	-0.696044	-6.13469	1.91e-05	0.010761
imm_3_50581378	cg12411312	-0.393171	-6.13311	1.92e-05	0.010761
imm_3_50582068	cg12411312	-0.393171	-6.13311	1.92e-05	0.010761
imm_3_50584628	cg12411312	-0.393171	-6.13311	1.92e-05	0.010761
imm_3_50584812	cg12411312	-0.393171	-6.13311	1.92e-05	0.010761
imm_3_50585700	cg12411312	-0.393171	-6.13311	1.92e-05	0.010761
rs3891175	cg10982913	0.278124	6.12675	1.94e-05	0.0108718
rs408359	cg19236328	-0.517416	-6.12546	1.94e-05	0.0108848
imm_2_62412709	cg04342863	0.250596	6.11856	1.97e-05	0.010891
imm_2_62413836	cg04342863	0.250596	6.11856	1.97e-05	0.010891
rs2857101	cg19455396	-0.297105	-6.11578	1.98e-05	0.010891
rs241456	cg19455396	-0.297105	-6.11578	1.98e-05	0.010891
rs241453	cg19455396	-0.297105	-6.11578	1.98e-05	0.010891
rs241452	cg19455396	-0.297105	-6.11578	1.98e-05	0.010891
rs241451	cg19455396	-0.297105	-6.11578	1.98e-05	0.010891
rs17034	cg19455396	-0.297105	-6.11578	1.98e-05	0.010891
rs241449	cg19455396	-0.297105	-6.11578	1.98e-05	0.010891
rs241448	cg19455396	-0.297105	-6.11578	1.98e-05	0.010891
rs241447	cg19455396	-0.297105	-6.11578	1.98e-05	0.010891
rs241446	cg19455396	-0.297105	-6.11578	1.98e-05	0.010891
rs241445	cg19455396	-0.297105	-6.11578	1.98e-05	0.010891
rs241442	cg19455396	-0.297105	-6.11578	1.98e-05	0.010891
rs241440	cg19455396	-0.297105	-6.11578	1.98e-05	0.010891
imm_3_48615936	cg20280415	-0.0799042	-6.10869	2e-05	0.011018
imm_22_49001507	cg19723402	-0.306238	-6.10747	2e-05	0.0110297
1kg_6_30674233	cg00613177	-0.222789	-6.08986	2.07e-05	0.0113336
1kg_6_30678459	cg00613177	-0.222789	-6.08986	2.07e-05	0.0113336
1kg_6_30679176	cg00613177	-0.222789	-6.08986	2.07e-05	0.0113336
1kg_6_30681118	cg00613177	-0.222789	-6.08986	2.07e-05	0.0113336
rs7014346	cg09430642	0.328992	6.07398	2.13e-05	0.0116483
imm_2_99980100	cg03816062	-0.051052	-6.07044	2.14e-05	0.0116971
imm_2_99989562	cg03816062	-0.051052	-6.07044	2.14e-05	0.0116971
ccc-12-56304127-G-A	cg14494721	0.129018	6.0697	2.15e-05	0.0116998
rs9269821	cg10452588	0.355298	6.06681	2.16e-05	0.0117478
imm_10_64101540	cg27076160	-0.223665	-6.04984	2.22e-05	0.0120909
rs1233388	cg07976328	-0.252814	-6.04959	2.22e-05	0.0120909
imm_1_196129569	cg12654549	-0.594913	-6.04898	2.23e-05	0.0120909
rs2596501	cg26706521	0.0288023	6.04724	2.23e-05	0.0121156
rs3130977	cg24926791	-0.30689	-6.02024	2.35e-05	0.012692
rs3130552	cg24926791	-0.30689	-6.02024	2.35e-05	0.012692
imm_1_154098835	cg24876118	0.0709515	6.0159	2.36e-05	0.0127777
imm_6_35371533	cg13285319	-0.118359	-6.00291	2.42e-05	0.0130034
imm_6_35372066	cg13285319	-0.118359	-6.00291	2.42e-05	0.0130034
imm_6_35374209	cg13285319	-0.118359	-6.00291	2.42e-05	0.0130034
imm_6_35376388	cg13285319	-0.118359	-6.00291	2.42e-05	0.0130034
rs9616333	cg20744362	-0.236098	-6.00139	2.43e-05	0.0130034
1kg_6_30628603	cg24237742	0.0891045	6.00115	2.43e-05	0.0130034
1kg_6_30637601	cg24237742	0.0891045	6.00115	2.43e-05	0.0130034
rs3888777	cg24237742	0.0891045	6.00115	2.43e-05	0.0130034
imm_1_154147576	cg09035101	0.0949028	6.00082	2.43e-05	0.0130034
rs9277489	cg23333490	-0.419481	-5.99867	2.44e-05	0.0130399
seq-t1d-1-117287877-G-A	cg01497426	-0.305639	-5.97465	2.55e-05	0.0136042
rs2523881	cg07480955	-0.29127	-5.97104	2.56e-05	0.0136787
1kg_6_30217752	cg05978864	-0.186575	-5.96482	2.59e-05	0.0138039
rs28780087	cg05978864	-0.186575	-5.96482	2.59e-05	0.0138039
rs7022	cg00589617	-0.165232	-5.94884	2.67e-05	0.0141944
rs1633085	cg12035144	0.281964	5.94083	2.71e-05	0.0143869
rs11961983	cg27536700	0.123404	5.93429	2.74e-05	0.014543
rs3734852	cg26858414	0.21512	5.92628	2.78e-05	0.0146015
rs12207756	cg26858414	0.21512	5.92628	2.78e-05	0.0146015
rs13201757	cg26858414	0.21512	5.92628	2.78e-05	0.0146015
imm_7_27133017	cg11410718	0.436253	5.92624	2.78e-05	0.0146015
imm_7_27133832	cg11410718	0.436253	5.92624	2.78e-05	0.0146015
imm_7_27133900	cg11410718	0.436253	5.92624	2.78e-05	0.0146015
imm_7_27134380	cg11410718	0.436253	5.92624	2.78e-05	0.0146015
imm_7_27135037	cg11410718	0.436253	5.92624	2.78e-05	0.0146015
imm_7_27135618	cg11410718	0.436253	5.92624	2.78e-05	0.0146015
imm_7_27140268	cg11410718	0.436253	5.92624	2.78e-05	0.0146015
imm_5_131656334	cg17111895	0.0590964	5.92163	2.8e-05	0.0146956
rs3823363	cg04286540	-0.068033	-5.92154	2.8e-05	0.0146956
imm_14_100365482	cg09926418	0.438414	5.91369	2.84e-05	0.0148911
rs6087990	cg13636640	0.066336	5.89829	2.93e-05	0.0152983
imm_3_49671801	cg05126514	-0.265846	-5.89358	2.95e-05	0.0153814
imm_3_49672463	cg05126514	-0.265846	-5.89358	2.95e-05	0.0153814
imm_3_49676987	cg05126514	-0.265846	-5.89358	2.95e-05	0.0153814
imm_9_138345900	cg14555265	-0.144073	-5.88933	2.97e-05	0.0154685
imm_9_138350715	cg14555265	-0.144073	-5.88933	2.97e-05	0.0154685
imm_16_49255572	cg00921350	0.154516	5.88567	2.99e-05	0.0155558
1kg_19_18062851	cg10403539	-0.253166	-5.88017	3.02e-05	0.0156798
1kg_19_18064836	cg10403539	-0.253166	-5.88017	3.02e-05	0.0156798
imm_9_122643290	cg14255062	-0.0994408	-5.87372	3.06e-05	0.0158322
imm_9_122650109	cg14255062	-0.0994408	-5.87372	3.06e-05	0.0158322
imm_16_49267900	cg06344952	-0.169788	-5.86795	3.09e-05	0.0159831
1kg_6_30172156	cg12315175	0.133164	5.86626	3.1e-05	0.0160159
imm_1_8127183	cg25606046	-0.305234	-5.85649	3.16e-05	0.0162584
imm_3_49438704	cg10538654	0.208662	5.85429	3.17e-05	0.0162584
imm_6_159372942	cg24704077	-0.111339	-5.8535	3.17e-05	0.0162584
imm_6_159373099	cg24704077	-0.111339	-5.8535	3.17e-05	0.0162584
imm_6_159373185	cg24704077	-0.111339	-5.8535	3.17e-05	0.0162584
imm_6_159373325	cg24704077	-0.111339	-5.8535	3.17e-05	0.0162584
imm_6_159373524	cg24704077	-0.111339	-5.8535	3.17e-05	0.0162584
imm_6_159376597	cg24704077	-0.111339	-5.8535	3.17e-05	0.0162584
rs11648295	cg08136432	-0.612815	-5.84895	3.2e-05	0.0163176
1kg_5_587017	cg14799488	-0.438438	-5.84758	3.21e-05	0.0163176
1kg_5_587102	cg14799488	-0.438438	-5.84758	3.21e-05	0.0163176
1kg_5_587155	cg14799488	-0.438438	-5.84758	3.21e-05	0.0163176
1kg_5_587707	cg14799488	-0.438438	-5.84758	3.21e-05	0.0163176
1kg_5_588792	cg14799488	-0.438438	-5.84758	3.21e-05	0.0163176
1kg_5_590337	cg14799488	-0.438438	-5.84758	3.21e-05	0.0163176
imm_5_35883639	cg27582180	-0.103561	-5.84405	3.23e-05	0.0163731
imm_5_35884916	cg27582180	-0.103561	-5.84405	3.23e-05	0.0163731
imm_5_35891167	cg27582180	-0.103561	-5.84405	3.23e-05	0.0163731
rs463302	cg05973866	0.129811	5.83767	3.27e-05	0.0165485
rs657607	cg26465155	-0.370397	-5.83386	3.29e-05	0.0166473
seq-NOVEL-3474	cg01690625	-0.275084	-5.8294	3.32e-05	0.0167666
imm_1_2435270	cg14858763	-0.117284	-5.8284	3.32e-05	0.01678
rs2860580	cg26739327	0.342714	5.82381	3.35e-05	0.0169045
imm_2_101803113	cg06291983	-0.0933384	-5.81938	3.38e-05	0.0170249
imm_3_48387250	cg03192919	-0.338458	-5.81795	3.39e-05	0.0170524
rs7085104	cg15744005	0.146865	5.80889	3.44e-05	0.0173151
rs3828923	cg16922688	-0.105833	-5.80697	3.46e-05	0.0173151
rs2267635	cg16922688	-0.105833	-5.80697	3.46e-05	0.0173151
rs2271589	cg20598333	0.15178	5.80697	3.46e-05	0.0173151
rs9260759	cg17263363	0.255333	5.80685	3.46e-05	0.0173151
vh_11_32808743	cg14609458	0.0340171	5.80312	3.48e-05	0.0174163
vh_3_132096324	cg02843092	0.0734931	5.79476	3.53e-05	0.0176677
rs546445	cg08195484	-0.0103772	-5.79078	3.56e-05	0.0177794
rs3891175	cg06255955	0.143777	5.7891	3.57e-05	0.0178163
imm_16_11004980	cg00027155	-0.467451	-5.77923	3.64e-05	0.0180878
imm_16_11005054	cg00027155	-0.467451	-5.77923	3.64e-05	0.0180878
imm_16_11006700	cg00027155	-0.467451	-5.77923	3.64e-05	0.0180878
1kg_6_30148063	cg03570263	-0.408537	-5.77671	3.65e-05	0.0180995
rs9393989	cg03570263	-0.408537	-5.77671	3.65e-05	0.0180995
1kg_6_30148270	cg03570263	-0.408537	-5.77671	3.65e-05	0.0180995
1kg_6_30148582	cg03570263	-0.408537	-5.77671	3.65e-05	0.0180995
imm_12_6328964	cg16846069	-0.537057	-5.76442	3.74e-05	0.0184943
1kg_6_30562928	cg15118824	0.0283968	5.76323	3.75e-05	0.0185164
rs1800454	cg24018948	-0.0626914	-5.75958	3.77e-05	0.0186228
seq-NOVEL-1432	cg18989491	-0.0761633	-5.75671	3.79e-05	0.0186843
seq-NOVEL-1457	cg18989491	-0.0761633	-5.75671	3.79e-05	0.0186843
imm_17_35010354	cg22431184	0.104259	5.75144	3.83e-05	0.0188477
rs9272105	cg24143305	0.341045	5.74	3.91e-05	0.0192108
rs9272143	cg24143305	0.341045	5.74	3.91e-05	0.0192108
imm_14_100365482	cg12967319	0.514296	5.73296	3.96e-05	0.0193969
rs375984	cg13835168	-0.366387	-5.73263	3.96e-05	0.0193969
rs2535238	cg13835168	-0.366387	-5.73263	3.96e-05	0.0193969
rs2747421	cg13835168	-0.366387	-5.73263	3.96e-05	0.0193969
1kg_6_30172156	cg20751345	-0.396839	-5.71373	4.1e-05	0.0200652
rs3909184	cg04219001	-0.520911	-5.71221	4.11e-05	0.020082
rs9968884	cg04219001	-0.520911	-5.71221	4.11e-05	0.020082
rs10789819	cg27649396	-0.309741	-5.7084	4.14e-05	0.0201446
rs10789820	cg27649396	-0.309741	-5.7084	4.14e-05	0.0201446
rs4936382	cg27649396	-0.309741	-5.7084	4.14e-05	0.0201446
rs4245170	cg27649396	-0.309741	-5.7084	4.14e-05	0.0201446
rs733208	cg17763566	-0.382983	-5.70718	4.15e-05	0.0201507
rs733210	cg17763566	-0.382983	-5.70718	4.15e-05	0.0201507
rs11964188	cg00326788	-0.322113	-5.70645	4.16e-05	0.0201584
imm_7_27133017	cg19142026	0.342339	5.7021	4.19e-05	0.0201819
imm_7_27133832	cg19142026	0.342339	5.7021	4.19e-05	0.0201819
imm_7_27133900	cg19142026	0.342339	5.7021	4.19e-05	0.0201819
imm_7_27134380	cg19142026	0.342339	5.7021	4.19e-05	0.0201819
imm_7_27135037	cg19142026	0.342339	5.7021	4.19e-05	0.0201819
imm_7_27135618	cg19142026	0.342339	5.7021	4.19e-05	0.0201819
imm_7_27140268	cg19142026	0.342339	5.7021	4.19e-05	0.0201819
1kg_6_30685572	cg05771767	-0.453125	-5.69693	4.23e-05	0.0201819
1kg_6_30685771	cg05771767	-0.453125	-5.69693	4.23e-05	0.0201819
1kg_6_30686027	cg05771767	-0.453125	-5.69693	4.23e-05	0.0201819
1kg_6_30687396	cg05771767	-0.453125	-5.69693	4.23e-05	0.0201819
1kg_6_30687535	cg05771767	-0.453125	-5.69693	4.23e-05	0.0201819
1kg_6_30688064	cg05771767	-0.453125	-5.69693	4.23e-05	0.0201819
1kg_6_30688576	cg05771767	-0.453125	-5.69693	4.23e-05	0.0201819
rs6919835	cg05771767	-0.453125	-5.69693	4.23e-05	0.0201819
1kg_6_30688872	cg05771767	-0.453125	-5.69693	4.23e-05	0.0201819
rs2267640	cg05771767	-0.453125	-5.69693	4.23e-05	0.0201819
imm_3_48603018	cg16357381	0.0316538	5.68657	4.31e-05	0.0205523
rs4846128	ch.1.471396R	0.0158804	5.67936	4.37e-05	0.0207775
rs3095238	cg17557540	0.117383	5.67913	4.37e-05	0.0207775
rs3094609	cg17557540	0.117383	5.67913	4.37e-05	0.0207775
imm_16_73832567	cg06528803	-0.432268	-5.66278	4.51e-05	0.0213953
imm_5_150261498	cg21521779	0.49931	5.65056	4.61e-05	0.0216379
5-150261700-CTT-DELETION	cg21521779	0.49931	5.65056	4.61e-05	0.0216379
imm_5_150262034	cg21521779	0.49931	5.65056	4.61e-05	0.0216379
imm_5_150262426	cg21521779	0.49931	5.65056	4.61e-05	0.0216379
imm_5_150262632	cg21521779	0.49931	5.65056	4.61e-05	0.0216379
imm_5_150263909	cg21521779	0.49931	5.65056	4.61e-05	0.0216379
5-150263916-TT-INSERTION	cg21521779	0.49931	5.65056	4.61e-05	0.0216379
5-150264000-A-INSERTION	cg21521779	0.49931	5.65056	4.61e-05	0.0216379
imm_5_150264850	cg21521779	0.49931	5.65056	4.61e-05	0.0216379
imm_5_150265541	cg21521779	0.49931	5.65056	4.61e-05	0.0216379
imm_5_150265976	cg21521779	0.49931	5.65056	4.61e-05	0.0216379
imm_5_150267041	cg21521779	0.49931	5.65056	4.61e-05	0.0216379
rs9276584	cg07389699	0.313832	5.64903	4.62e-05	0.0216789
rs2516412	cg06245776	0.0560125	5.64072	4.7e-05	0.0219948
rs9366775	cg21108826	-0.355546	-5.61469	4.93e-05	0.0230626
imm_1_2505817	cg13221681	-0.380464	-5.61381	4.94e-05	0.0230786
rs11037556	cg01703219	-0.108733	-5.61073	4.97e-05	0.0231852
rs521828	cg21241195	-0.349453	-5.61032	4.97e-05	0.0231852
seq-rs1654474	cg22459517	-0.305893	-5.60785	4.99e-05	0.0232703
rs4713354	cg10816127	0.0405609	5.60693	5e-05	0.0232883
imm_11_490056	cg20813589	-0.198825	-5.60407	5.03e-05	0.0233908
rs17580942	cg19576241	-0.394702	-5.59955	5.07e-05	0.0235663
rs3117039	cg00047553	-0.1697	-5.59165	5.14e-05	0.0238704
rs3117034	cg00047553	-0.1697	-5.59165	5.14e-05	0.0238704
imm_9_138468086	cg21193977	-0.104014	-5.58964	5.16e-05	0.0238713
imm_9_138469154	cg21193977	-0.104014	-5.58964	5.16e-05	0.0238713
imm_9_138471953	cg21193977	-0.104014	-5.58964	5.16e-05	0.0238713
imm_9_138472094	cg21193977	-0.104014	-5.58964	5.16e-05	0.0238713
ccc-2-101978761-G-A	cg20856504	-0.128575	-5.58315	5.23e-05	0.0241388
imm_7_107387042	cg17958763	-0.120935	-5.57119	5.34e-05	0.02466
rs2930894	cg17385497	0.0951252	5.56825	5.37e-05	0.0247728
imm_5_96024270	cg09187004	0.0376385	5.56689	5.39e-05	0.024813
rs396660	cg13835168	-0.459039	-5.56391	5.42e-05	0.0249065
1kg_1_92722992	cg09662411	0.479047	5.56388	5.42e-05	0.0249065
imm_5_131854779	cg02551604	-0.0457907	-5.55832	5.47e-05	0.0250504
imm_5_131855724	cg02551604	-0.0457907	-5.55832	5.47e-05	0.0250504
imm_5_131857477	cg02551604	-0.0457907	-5.55832	5.47e-05	0.0250504
imm_5_131858957	cg02551604	-0.0457907	-5.55832	5.47e-05	0.0250504
imm_5_131860586	cg02551604	-0.0457907	-5.55832	5.47e-05	0.0250504
seq-rs962197	cg10016788	-0.272269	-5.55478	5.51e-05	0.0251243
seq-rs10408175	cg10016788	-0.272269	-5.55478	5.51e-05	0.0251243
seq-rs10406989	cg10016788	-0.272269	-5.55478	5.51e-05	0.0251243
seq-rs10401558	cg10016788	-0.272269	-5.55478	5.51e-05	0.0251243
1kg_6_30142163	cg10930226	-0.161313	-5.54724	5.59e-05	0.0253875
1kg_6_30143320	cg10930226	-0.161313	-5.54724	5.59e-05	0.0253875
1kg_6_30145595	cg10930226	-0.161313	-5.54724	5.59e-05	0.0253875
1kg_6_30148376	cg10930226	-0.161313	-5.54724	5.59e-05	0.0253875
rs7918709	cg08356028	0.213044	5.54493	5.61e-05	0.0254739
rs2596473	cg18064475	-0.00399304	-5.54314	5.63e-05	0.0255052
rs2284178	cg18064475	-0.00399304	-5.54314	5.63e-05	0.0255052
rs2523589	cg26706521	0.0317356	5.54281	5.64e-05	0.0255052
rs2517459	cg04145681	0.421975	5.54076	5.66e-05	0.0255566
rs2253705	cg04145681	0.421975	5.54076	5.66e-05	0.0255566
imm_22_28611664	cg20787903	0.166524	5.53663	5.7e-05	0.025708
imm_22_28611962	cg20787903	0.166524	5.53663	5.7e-05	0.025708
rs2736165	cg09365542	-0.141325	-5.53062	5.77e-05	0.0259192
1kg_19_1104890	cg00701809	-0.0406998	-5.5284	5.79e-05	0.0259192
ccc-19-1105517-T-C	cg00701809	-0.0406998	-5.5284	5.79e-05	0.0259192
1kg_19_1106489	cg00701809	-0.0406998	-5.5284	5.79e-05	0.0259192
1kg_19_1107385	cg00701809	-0.0406998	-5.5284	5.79e-05	0.0259192
ccc-19-1107457-A-G	cg00701809	-0.0406998	-5.5284	5.79e-05	0.0259192
1kg_19_1107509	cg00701809	-0.0406998	-5.5284	5.79e-05	0.0259192
1kg_19_1108483	cg00701809	-0.0813997	-5.5284	5.79e-05	0.0259192
imm_3_58385471	cg07576186	-0.277137	-5.52707	5.8e-05	0.0259603
rs521977	cg20370184	0.39356	5.52491	5.83e-05	0.0260418
rs6924270	cg18512512	0.294252	5.52038	5.88e-05	0.02624
seq-rs11696005	cg13215060	-0.34784	-5.51599	5.93e-05	0.0264325
imm_1_153504263	cg03259273	-0.0631784	-5.50712	6.02e-05	0.0266965
1kg_6_30213188	cg15367311	-0.57362	-5.5071	6.02e-05	0.0266965
1kg_6_30214757	cg15367311	-0.57362	-5.5071	6.02e-05	0.0266965
1kg_6_30217172	cg15367311	-0.57362	-5.5071	6.02e-05	0.0266965
1kg_6_30218494	cg15367311	-0.57362	-5.5071	6.02e-05	0.0266965
1kg_6_30219163	cg15367311	-0.57362	-5.5071	6.02e-05	0.0266965
1kg_6_30221709	cg15367311	-0.57362	-5.5071	6.02e-05	0.0266965
1kg_6_30213188	cg20958486	-0.757192	-5.50592	6.04e-05	0.0266965
1kg_6_30214757	cg20958486	-0.757192	-5.50592	6.04e-05	0.0266965
1kg_6_30217172	cg20958486	-0.757192	-5.50592	6.04e-05	0.0266965
imm_2_68446204	cg10812236	-0.289937	-5.50332	6.07e-05	0.0267559
imm_2_68446649	cg10812236	-0.289937	-5.50332	6.07e-05	0.0267559
imm_2_68447517	cg10812236	-0.289937	-5.50332	6.07e-05	0.0267559
rs3749967	cg12989473	-0.16223	-5.50215	6.08e-05	0.0267909
rs10983755	cg02515422	0.0867737	5.49692	6.14e-05	0.0270308
rs3891175	cg21493951	-0.238338	-5.49419	6.17e-05	0.0270455
rs3130597	cg17451586	0.0600823	5.49272	6.19e-05	0.0270455
rs6909321	cg05227616	0.0306088	5.49193	6.2e-05	0.0270455
rs3778639	cg05227616	0.0306088	5.49193	6.2e-05	0.0270455
rs3778640	cg05227616	0.0306088	5.49193	6.2e-05	0.0270455
rs12199460	cg05227616	0.0306088	5.49193	6.2e-05	0.0270455
rs17196961	cg05227616	0.0306088	5.49193	6.2e-05	0.0270455
rs6932086	cg05227616	0.0306088	5.49193	6.2e-05	0.0270455
rs3909111	cg05227616	0.0306088	5.49193	6.2e-05	0.0270455
rs13204986	cg05227616	0.0306088	5.49193	6.2e-05	0.0270455
rs2856448	cg04938317	0.0824984	5.48971	6.22e-05	0.0271345
rs154973	cg20978247	-0.267278	-5.4883	6.24e-05	0.0271828
1kg_6_30702373	cg23328390	0.00473574	5.48548	6.27e-05	0.0272791
rs2517565	cg23328390	0.00473574	5.48548	6.27e-05	0.0272791
rs6313	cg18200810	0.198067	5.48395	6.29e-05	0.0273098
rs6311	cg18200810	0.198067	5.48395	6.29e-05	0.0273098
vh_2_175140054	cg04789761	-0.110354	-5.48231	6.31e-05	0.0273701
rs1057373	cg22510079	-0.147893	-5.47648	6.38e-05	0.0276472
imm_19_53820482	cg17387989	0.0582093	5.46574	6.51e-05	0.0281858
1kg_6_30277649	cg13434772	-0.0883299	-5.46253	6.55e-05	0.0283316
rs4787490	cg07351059	-0.0355956	-5.4533	6.66e-05	0.0288027
1kg_2_241278705	cg21930842	-0.158965	-5.45229	6.68e-05	0.0288323
imm_14_100365482	cg04576764	-0.461022	-5.45069	6.7e-05	0.0288941
rs9260491	cg03977339	-0.0878276	-5.4426	6.8e-05	0.0292361
rs9260570	cg03977339	-0.0878276	-5.4426	6.8e-05	0.0292361
rs397099	cg03977339	-0.0878276	-5.4426	6.8e-05	0.0292361
rs2523942	cg03977339	-0.0878276	-5.4426	6.8e-05	0.0292361
imm_10_80702538	cg06259934	-0.13438	-5.44207	6.81e-05	0.02924
rs3815087	cg05227616	0.0230621	5.43815	6.86e-05	0.0293046
rs9263699	cg05227616	0.0230621	5.43815	6.86e-05	0.0293046
rs9263701	cg05227616	0.0230621	5.43815	6.86e-05	0.0293046
rs9263703	cg05227616	0.0230621	5.43815	6.86e-05	0.0293046
rs9263715	cg05227616	0.0230621	5.43815	6.86e-05	0.0293046
rs9263717	cg05227616	0.0230621	5.43815	6.86e-05	0.0293046
imm_20_44032170	cg01056903	0.0360667	5.42551	7.02e-05	0.0299848
seq-rs2852853	cg06550274	-0.284534	-5.41792	7.12e-05	0.0303002
seq-rs11603330	cg06550274	-0.284534	-5.41792	7.12e-05	0.0303002
seq-rs12422045	cg06550274	-0.284534	-5.41792	7.12e-05	0.0303002
rs6594690	cg17569847	-0.410278	-5.41768	7.13e-05	0.0303002
rs6594691	cg17569847	-0.410278	-5.41768	7.13e-05	0.0303002
1kg_6_30182536	cg19382642	0.326479	5.41071	7.22e-05	0.0306753
rs9269821	cg14645244	-0.25848	-5.40731	7.27e-05	0.0308463
imm_1_153412016	cg17129435	-0.112874	-5.40484	7.3e-05	0.0309637
imm_12_111176034	cg25311656	-0.235985	-5.4032	7.32e-05	0.0310333
imm_22_49001507	cg10724940	-0.415805	-5.40242	7.34e-05	0.0310477
imm_8_11332220	cg02621357	-0.207572	-5.4007	7.36e-05	0.0310477
imm_8_11334737	cg02621357	-0.207572	-5.4007	7.36e-05	0.0310477
imm_8_11337703	cg02621357	-0.207572	-5.4007	7.36e-05	0.0310477
imm_8_11339011	cg02621357	-0.207572	-5.4007	7.36e-05	0.0310477
1kg_6_30227055	cg16206678	-0.525942	-5.39919	7.38e-05	0.0310549
1kg_6_30086632	cg16605573	-0.16263	-5.39901	7.38e-05	0.0310549
rs1737084	cg01426208	0.0571238	5.39759	7.4e-05	0.0310549
rs733841	cg01426208	0.0571238	5.39759	7.4e-05	0.0310549
rs909726	cg01426208	0.0571238	5.39759	7.4e-05	0.0310549
rs1633070	cg01426208	0.0571238	5.39759	7.4e-05	0.0310549
imm_21_44445902	cg11113661	-0.124537	-5.397	7.41e-05	0.0310549
ccc-21-44446801-C-T	cg11113661	-0.124537	-5.397	7.41e-05	0.0310549
rs2233982	cg08567000	-0.163977	-5.38516	7.58e-05	0.0317304
1kg_8_11252946	cg15596359	-0.0318824	-5.3829	7.61e-05	0.031839
14_49872477	cg02333237	-0.420657	-5.38005	7.65e-05	0.0319842
rs9260759	cg01870681	0.27701	5.37122	7.78e-05	0.0324953
rs11575839	cg03739609	-0.285245	-5.36986	7.8e-05	0.032552
rs2242657	cg25661358	-0.2053	-5.36754	7.83e-05	0.0326678
rs7224733	cg17652174	0.159959	5.36514	7.87e-05	0.0327885
rs3793127	cg22489198	0.0935439	5.36054	7.94e-05	0.0330479
imm_16_10940275	cg05249026	0.298694	5.35896	7.96e-05	0.0331192
1kg_6_30401564	cg05591997	0.0187015	5.3491	8.11e-05	0.0337133
imm_6_167439776	cg10482512	0.280238	5.34824	8.13e-05	0.0337133
imm_6_167440739	cg10482512	0.280238	5.34824	8.13e-05	0.0337133
imm_1_153433418	cg22531371	0.424661	5.34739	8.14e-05	0.03374
rs12906208	cg19685881	-0.0509006	-5.34693	8.15e-05	0.0337413
seq-rs4233450	cg15986529	-0.0293468	-5.34302	8.21e-05	0.0339598
imm_1_2445636	cg24605830	-0.26137	-5.34264	8.21e-05	0.0339598
rs17809342	cg15129815	-0.386155	-5.33777	8.29e-05	0.0342033
1kg_6_30217172	cg10897223	-0.678846	-5.33668	8.31e-05	0.0342033
1kg_6_30218494	cg10897223	-0.678846	-5.33668	8.31e-05	0.0342033
1kg_6_30219163	cg10897223	-0.678846	-5.33668	8.31e-05	0.0342033
1kg_6_30221709	cg10897223	-0.678846	-5.33668	8.31e-05	0.0342033
rs1535	cg19610905	-0.0276499	-5.32211	8.54e-05	0.0351325
imm_6_32908199	cg07404352	-0.112103	-5.31827	8.6e-05	0.0353604
1kg_1_101135279	cg16556008	0.145335	5.31516	8.65e-05	0.0355334
rs11244	cg03477130	-0.0358488	-5.31483	8.66e-05	0.0355334
imm_11_528772	cg22174486	0.0720697	5.31331	8.68e-05	0.0355396
imm_11_531601	cg22174486	0.0720697	5.31331	8.68e-05	0.0355396
1kg_6_30182536	cg01249016	-0.0571037	-5.31328	8.68e-05	0.0355396
rs5010528	cg13155295	0.0237014	5.30935	8.75e-05	0.0355396
seq-VH-1647	cg26679289	0.141362	5.3087	8.76e-05	0.0355396
imm_7_26925374	cg20566439	-0.111637	-5.3083	8.77e-05	0.0355396
rs1431403	cg17294865	-0.325833	-5.30527	8.82e-05	0.0355396
rs9277357	cg17294865	-0.325833	-5.30527	8.82e-05	0.0355396
rs9277358	cg17294865	-0.325833	-5.30527	8.82e-05	0.0355396
rs9277361	cg17294865	-0.325833	-5.30527	8.82e-05	0.0355396
rs9277378	cg17294865	-0.325833	-5.30527	8.82e-05	0.0355396
rs9277386	cg17294865	-0.325833	-5.30527	8.82e-05	0.0355396
rs9277389	cg17294865	-0.325833	-5.30527	8.82e-05	0.0355396
rs3097674	cg17294865	-0.325833	-5.30527	8.82e-05	0.0355396
rs9277393	cg17294865	-0.325833	-5.30527	8.82e-05	0.0355396
rs9277394	cg17294865	-0.325833	-5.30527	8.82e-05	0.0355396
rs9277462	cg17294865	-0.325833	-5.30527	8.82e-05	0.0355396
rs9277471	cg17294865	-0.325833	-5.30527	8.82e-05	0.0355396
rs9277472	cg17294865	-0.325833	-5.30527	8.82e-05	0.0355396
rs1042544	cg17294865	-0.325833	-5.30527	8.82e-05	0.0355396
rs931	cg17294865	-0.325833	-5.30527	8.82e-05	0.0355396
rs9277538	cg17294865	-0.325833	-5.30527	8.82e-05	0.0355396
rs2517896	cg01818016	-0.32357	-5.30256	8.86e-05	0.0356658
rs2735020	cg01818016	-0.32357	-5.30256	8.86e-05	0.0356658
imm_10_80704919	cg06259934	-0.104325	-5.30103	8.89e-05	0.0357115
imm_10_80707235	cg06259934	-0.104325	-5.30103	8.89e-05	0.0357115
imm_11_118166608	cg09072408	0.133068	5.28851	9.1e-05	0.0364831
imm_11_118170785	cg09072408	0.133068	5.28851	9.1e-05	0.0364831
imm_11_118172567	cg09072408	0.133068	5.28851	9.1e-05	0.0364831
rs12169202	cg00192046	-0.725501	-5.28466	9.17e-05	0.036693
imm_3_58428144	cg13575139	0.376562	5.28465	9.17e-05	0.036693
imm_1_114103087	cg00694336	0.0274702	5.28305	9.2e-05	0.0367756
1kg_6_30142163	cg24330456	-0.464642	-5.28071	9.24e-05	0.0368214
1kg_6_30143320	cg24330456	-0.464642	-5.28071	9.24e-05	0.0368214
1kg_6_30145595	cg24330456	-0.464642	-5.28071	9.24e-05	0.0368214
1kg_6_30148376	cg24330456	-0.464642	-5.28071	9.24e-05	0.0368214
1kg_14_80492419	cg18625627	0.659773	5.27578	9.32e-05	0.0371089
1kg_14_80494415	cg18625627	0.659773	5.27578	9.32e-05	0.0371089
rs3845978	cg27604416	0.271012	5.26918	9.44e-05	0.037548
rs469064	cg12669314	0.321323	5.26528	9.51e-05	0.0376474
rs455567	cg12669314	0.321323	5.26528	9.51e-05	0.0376474
rs446735	cg12669314	0.321323	5.26528	9.51e-05	0.0376474
rs463260	cg12669314	0.321323	5.26528	9.51e-05	0.0376474
rs464865	cg12669314	0.321323	5.26528	9.51e-05	0.0376474
rs456261	cg12669314	0.321323	5.26528	9.51e-05	0.0376474
1kg_6_30049043	cg04109898	0.497052	5.26224	9.57e-05	0.0378362
imm_3_49441875	cg04363536	0.106377	5.25645	9.67e-05	0.0382255
imm_12_111053026	cg24857957	0.275247	5.25452	9.71e-05	0.0383356
rs9268528	cg09666540	0.0583997	5.25295	9.74e-05	0.0383899
rs9268542	cg09666540	0.0583997	5.25295	9.74e-05	0.0383899
imm_16_30876562	cg06403422	-0.0996822	-5.24841	9.82e-05	0.0386625
imm_16_30878938	cg06403422	-0.0996822	-5.24841	9.82e-05	0.0386625
rs2803994	cg05760937	-0.0402463	-5.24583	9.87e-05	0.0388224
imm_12_56290555	cg03068431	-0.323605	-5.24453	9.9e-05	0.0388771
imm_18_12901365	cg17170354	0.065326	5.24385	9.91e-05	0.0388771
imm_18_12901448	cg17170354	0.065326	5.24385	9.91e-05	0.0388771
1kg_6_30401564	cg06988236	0.0378358	5.24132	9.96e-05	0.0390004
rs9357155	cg18505752	0.149048	5.24095	9.96e-05	0.0390004
rs2071543	cg18505752	0.149048	5.24095	9.96e-05	0.0390004
vh_3_132096324	cg01449321	0.341586	5.23761	0.000100283	0.0392191
imm_2_204511728	cg18219180	-0.583114	-5.2352	0.000100745	0.0392294
rs7750269	cg08762424	0.276992	5.23337	0.000101097	0.0392294
rs9368673	cg08762424	0.276992	5.23337	0.000101097	0.0392294
rs9368675	cg08762424	0.276992	5.23337	0.000101097	0.0392294
rs9368677	cg08762424	0.276992	5.23337	0.000101097	0.0392294
rs9368678	cg08762424	0.276992	5.23337	0.000101097	0.0392294
rs9368680	cg08762424	0.276992	5.23337	0.000101097	0.0392294
rs7760988	cg08762424	0.276992	5.23337	0.000101097	0.0392294
rs7761515	cg08762424	0.276992	5.23337	0.000101097	0.0392294
rs9357124	cg08762424	0.276992	5.23337	0.000101097	0.0392294
imm_19_43435431	cg16881183	0.162283	5.23058	0.000101637	0.0394081
rs376646	cg19585676	0.265746	5.22917	0.00010191	0.0394527
rs417162	cg19585676	0.265746	5.22917	0.00010191	0.0394527
rs4274021	cg22335076	-0.257461	-5.22751	0.000102235	0.0395478
imm_9_123137157	cg14651896	-0.0360381	-5.22605	0.00010252	0.0396272
imm_6_159337828	cg17196193	0.141293	5.21692	0.000104323	0.0402807
1kg_6_30127623	cg15601719	-0.333417	-5.21668	0.000104372	0.0402807
rs7745413	cg19748509	0.224275	5.21473	0.000104761	0.0403994
chr3:184298234	cg05496383	0.0668537	5.2119	0.000105329	0.0405834
1kg_6_30401564	cg19913291	0.592812	5.21154	0.000105401	0.0405834
rs2229792	cg09344631	-0.411	-5.20615	0.000106495	0.0406838
imm_2_101955690	cg04316537	0.362106	5.20471	0.000106787	0.0406838
imm_2_101958281	cg04316537	0.362106	5.20471	0.000106787	0.0406838
imm_2_100186853	cg22305850	-0.268302	-5.20462	0.000106805	0.0406838
imm_2_100186863	cg22305850	-0.268302	-5.20462	0.000106805	0.0406838
imm_2_100187980	cg22305850	-0.268302	-5.20462	0.000106805	0.0406838
imm_2_100190536	cg22305850	-0.268302	-5.20462	0.000106805	0.0406838
imm_2_100191027	cg22305850	-0.268302	-5.20462	0.000106805	0.0406838
imm_2_100192597	cg22305850	-0.268302	-5.20462	0.000106805	0.0406838
imm_2_100193303	cg22305850	-0.268302	-5.20462	0.000106805	0.0406838
imm_2_100193648	cg22305850	-0.268302	-5.20462	0.000106805	0.0406838
imm_2_100194185	cg22305850	-0.268302	-5.20462	0.000106805	0.0406838
imm_2_100194339	cg22305850	-0.268302	-5.20462	0.000106805	0.0406838
rs6500605	cg07437923	0.426752	5.20422	0.000106888	0.0406838
rs6500606	cg07437923	0.426752	5.20422	0.000106888	0.0406838
rs2855438	cg11960243	-0.326432	-5.20226	0.000107288	0.0406841
imm_3_49726860	cg15078681	0.0458633	5.20048	0.000107655	0.0406841
imm_3_49728792	cg15078681	0.0458633	5.20048	0.000107655	0.0406841
rs6909321	cg25584668	0.163147	5.19983	0.000107788	0.0406841
rs3778639	cg25584668	0.163147	5.19983	0.000107788	0.0406841
rs3778640	cg25584668	0.163147	5.19983	0.000107788	0.0406841
rs12199460	cg25584668	0.163147	5.19983	0.000107788	0.0406841
rs17196961	cg25584668	0.163147	5.19983	0.000107788	0.0406841
rs6932086	cg25584668	0.163147	5.19983	0.000107788	0.0406841
rs3909111	cg25584668	0.163147	5.19983	0.000107788	0.0406841
rs13204986	cg25584668	0.163147	5.19983	0.000107788	0.0406841
rs204996	cg10023837	0.0356236	5.19565	0.000108654	0.0409802
imm_3_50637085	cg14321936	-0.412013	-5.19434	0.000108928	0.0409901
imm_3_50638578	cg14321936	-0.412013	-5.19434	0.000108928	0.0409901
imm_3_50642467	cg14321936	-0.412013	-5.19434	0.000108928	0.0409901
imm_22_38039551	cg23141902	0.24093	5.18924	0.000109995	0.0413292
imm_22_38045165	cg23141902	0.24093	5.18924	0.000109995	0.0413292
rs1233390	cg07976328	-0.347738	-5.184	0.000111104	0.0415682
rs1233386	cg07976328	-0.347738	-5.184	0.000111104	0.0415682
rs4238186	cg01872988	0.369997	5.18294	0.000111329	0.0415682
rs7750269	cg17250082	0.243071	5.1813	0.00011168	0.0415682
rs9368673	cg17250082	0.243071	5.1813	0.00011168	0.0415682
rs9368675	cg17250082	0.243071	5.1813	0.00011168	0.0415682
rs9368677	cg17250082	0.243071	5.1813	0.00011168	0.0415682
rs9368678	cg17250082	0.243071	5.1813	0.00011168	0.0415682
rs9368680	cg17250082	0.243071	5.1813	0.00011168	0.0415682
rs7760988	cg17250082	0.243071	5.1813	0.00011168	0.0415682
rs7761515	cg17250082	0.243071	5.1813	0.00011168	0.0415682
rs9357124	cg17250082	0.243071	5.1813	0.00011168	0.0415682
rs9501259	cg14373797	-0.183732	-5.18113	0.000111716	0.0415682
imm_3_48609576	cg08772752	0.195144	5.17683	0.000112641	0.0418482
imm_3_48611103	cg08772752	0.195144	5.17683	0.000112641	0.0418482
imm_15_76909154	cg00540400	-0.176157	-5.17251	0.000113577	0.0418482
imm_15_76910003	cg00540400	-0.176157	-5.17251	0.000113577	0.0418482
imm_15_76910109	cg00540400	-0.176157	-5.17251	0.000113577	0.0418482
imm_15_76910564	cg00540400	-0.176157	-5.17251	0.000113577	0.0418482
imm_15_76910686	cg00540400	-0.176157	-5.17251	0.000113577	0.0418482
imm_15_76910940	cg00540400	-0.176157	-5.17251	0.000113577	0.0418482
imm_15_76911094	cg00540400	-0.176157	-5.17251	0.000113577	0.0418482
imm_15_76911530	cg00540400	-0.176157	-5.17251	0.000113577	0.0418482
imm_15_76911887	cg00540400	-0.176157	-5.17251	0.000113577	0.0418482
imm_15_76915944	cg00540400	-0.176157	-5.17251	0.000113577	0.0418482
rs2017750	cg25013753	0.418285	5.17236	0.000113609	0.0418482
1kg_6_30049043	cg13115683	0.410811	5.17122	0.000113858	0.0418482
1kg_6_30628603	cg08838136	0.0890143	5.17104	0.000113898	0.0418482
1kg_6_30637601	cg08838136	0.0890143	5.17104	0.000113898	0.0418482
rs3888777	cg08838136	0.0890143	5.17104	0.000113898	0.0418482
rs3134996	cg03202060	-0.205215	-5.16758	0.000114656	0.0420956
1kg_6_30698356	cg07142893	0.0345078	5.16475	0.000115279	0.0421688
1kg_6_30701054	cg07142893	0.0345078	5.16475	0.000115279	0.0421688
1kg_6_30701464	cg07142893	0.0345078	5.16475	0.000115279	0.0421688
1kg_6_30704114	cg07142893	0.0345078	5.16475	0.000115279	0.0421688
rs6904236	cg07142893	0.0345078	5.16475	0.000115279	0.0421688
imm_1_2416108	cg05962079	-0.0827255	-5.15806	0.000116769	0.042663
imm_14_100365482	cg23176399	0.343025	5.15791	0.000116801	0.042663
1kg_6_30401564	cg08127941	0.0403904	5.15622	0.00011718	0.04277
rs2269706	cg20800391	-0.110294	-5.15058	0.000118456	0.0432042
rs2894311	cg25535873	-0.159266	-5.14853	0.000118922	0.0433423
1kg_2_241216420	cg11307478	-0.382169	-5.14676	0.000119328	0.0434586
rs11830241	cg16889839	-0.0987484	-5.14601	0.000119499	0.0434887
rs8192591	cg23602832	-0.364429	-5.14362	0.000120049	0.0435558
1kg_6_30148376	cg24766429	0.0803735	5.1435	0.000120077	0.0435558
1kg_6_30217752	cg05389989	-0.340305	-5.14293	0.000120208	0.0435558
rs28780087	cg05389989	-0.340305	-5.14293	0.000120208	0.0435558
1kg_6_30223925	cg05389989	-0.340305	-5.14293	0.000120208	0.0435558
rs28780089	cg05389989	-0.340305	-5.14293	0.000120208	0.0435558
rs3132538	cg18650659	0.32046	5.13804	0.000121342	0.0438948
rs3891175	cg10180404	-0.254341	-5.13762	0.000121439	0.0438948
imm_1_204920047	cg04790761	0.0269908	5.13625	0.000121761	0.0438948
imm_1_204920537	cg04790761	0.0269908	5.13625	0.000121761	0.0438948
imm_1_204922423	cg04790761	0.0269908	5.13625	0.000121761	0.0438948
imm_1_204923109	cg04790761	0.0269908	5.13625	0.000121761	0.0438948
imm_1_204923539	cg04790761	0.0269908	5.13625	0.000121761	0.0438948
rs2325752	cg17842670	-0.084606	-5.13233	0.00012268	0.0441944
imm_6_35270119	cg10214991	-0.11143	-5.13082	0.000123036	0.0442905
1kg_6_30131331	cg17197870	-0.449146	-5.12958	0.00012333	0.0443209
1kg_6_30136531	cg17197870	-0.449146	-5.12958	0.00012333	0.0443209
rs11729289	cg06157924	-0.0900832	-5.12403	0.000124653	0.0443209
rs2290403	cg06157924	-0.0900832	-5.12403	0.000124653	0.0443209
rs6813110	cg06157924	-0.0900832	-5.12403	0.000124653	0.0443209
rs935977	cg06157924	0.0900832	5.12403	0.000124653	0.0443209
imm_5_150261498	cg11291313	0.651761	5.12374	0.000124723	0.0443209
5-150261700-CTT-DELETION	cg11291313	0.651761	5.12374	0.000124723	0.0443209
imm_5_150262034	cg11291313	0.651761	5.12374	0.000124723	0.0443209
imm_5_150262426	cg11291313	0.651761	5.12374	0.000124723	0.0443209
imm_5_150262632	cg11291313	0.651761	5.12374	0.000124723	0.0443209
imm_5_150263909	cg11291313	0.651761	5.12374	0.000124723	0.0443209
5-150263916-TT-INSERTION	cg11291313	0.651761	5.12374	0.000124723	0.0443209
5-150264000-A-INSERTION	cg11291313	0.651761	5.12374	0.000124723	0.0443209
imm_5_150264850	cg11291313	0.651761	5.12374	0.000124723	0.0443209
imm_5_150265541	cg11291313	0.651761	5.12374	0.000124723	0.0443209
imm_5_150265976	cg11291313	0.651761	5.12374	0.000124723	0.0443209
imm_5_150267041	cg11291313	0.651761	5.12374	0.000124723	0.0443209
rs2295665	cg20452657	-0.48104	-5.12075	0.000125441	0.0445443
rs3132580	cg04559908	-0.239964	-5.11552	0.000126711	0.0449632
imm_12_120139446	cg20966272	-0.229745	-5.11179	0.000127621	0.045254
16_87319598	cg27087555	0.0632376	5.1094	0.000128212	0.045431
rs6656494	cg06221963	-0.197721	-5.10771	0.000128629	0.0455217
rs8572	cg18568534	-0.0860265	-5.10762	0.000128651	0.0455217
imm_9_5028164	cg02405213	-0.230763	-5.10485	0.000129339	0.0455388
imm_9_5031690	cg02405213	-0.230763	-5.10485	0.000129339	0.0455388
imm_9_5031692	cg02405213	-0.230763	-5.10485	0.000129339	0.0455388
imm_9_5033688	cg02405213	-0.230763	-5.10485	0.000129339	0.0455388
imm_9_5035328	cg02405213	-0.230763	-5.10485	0.000129339	0.0455388
imm_9_5035658	cg02405213	-0.230763	-5.10485	0.000129339	0.0455388
imm_9_5036935	cg02405213	-0.230763	-5.10485	0.000129339	0.0455388
rs204996	cg09301199	0.00780049	5.10384	0.000129591	0.0455951
1kg_20_43438045	cg17811452	0.17373	5.10028	0.000130482	0.0458117
1kg_20_43438191	cg17811452	0.17373	5.10028	0.000130482	0.0458117
1kg_20_43438984	cg17811452	0.17373	5.10028	0.000130482	0.0458117
imm_8_11368456	cg03547562	-0.276931	-5.09461	0.000131914	0.0459895
rs1042147	cg11774057	0.171362	5.09389	0.000132097	0.0459895
rs3094219	cg11774057	0.171362	5.09389	0.000132097	0.0459895
rs1042145	cg11774057	0.171362	5.09389	0.000132097	0.0459895
rs1042141	cg11774057	0.171362	5.09389	0.000132097	0.0459895
rs3094217	cg11774057	0.171362	5.09389	0.000132097	0.0459895
rs1042134	cg11774057	0.171362	5.09389	0.000132097	0.0459895
rs3130982	cg11774057	0.171362	5.09389	0.000132097	0.0459895
rs3132554	cg11774057	0.171362	5.09389	0.000132097	0.0459895
rs1042126	cg11774057	0.171362	5.09389	0.000132097	0.0459895
rs3094214	cg11774057	0.171362	5.09389	0.000132097	0.0459895
rs3130555	cg11774057	0.171362	5.09389	0.000132097	0.0459895
imm_1_2694334	cg15080866	0.467252	5.08975	0.000133154	0.0463249
rs17200279	cg02158567	-0.0433174	-5.08156	0.000135274	0.0470297
imm_12_111500936	cg08355538	-0.192721	-5.07913	0.000135908	0.0472171
rs12590815	cg19653246	-0.307	-5.07633	0.000136644	0.047438
imm_1_2723897	cg25207052	-0.0692522	-5.07599	0.000136735	0.047438
imm_9_138523591	cg14479303	-0.180564	-5.07513	0.000136961	0.0474584
imm_22_49001507	cg04552136	-0.0984309	-5.07504	0.000136984	0.0474584
rs3828840	cg25140213	0.324363	5.0738	0.000137313	0.0475393
imm_1_7764136	cg24454741	-0.138818	-5.06489	0.000139692	0.0483294
1kg_1_159835652	cg08879849	-0.236414	-5.06338	0.000140101	0.0484371
imm_3_48462052	cg27575501	-0.00795391	-5.06277	0.000140266	0.0484605
imm_5_131629697	cg21743925	-0.340455	-5.05808	0.000141543	0.0487663
imm_5_131630432	cg21743925	-0.340455	-5.05808	0.000141543	0.0487663
imm_5_131632800	cg21743925	-0.340455	-5.05808	0.000141543	0.0487663
imm_5_131636419	cg21743925	-0.340455	-5.05808	0.000141543	0.0487663
imm_4_25677116	cg19630376	0.0651635	5.05578	0.000142171	0.0489489
imm_20_44086956	cg23508607	0.0464401	5.05382	0.000142711	0.0491008
rs2064092	cg24664038	0.515772	5.05263	0.000143038	0.0491795
rs2286656	cg09408780	-0.336552	-5.04988	0.0001438	0.0493732
rs10947113	cg09408780	-0.336552	-5.04988	0.0001438	0.0493732
rs1419687	cg20795372	-0.115896	-5.04672	0.00014468	0.0495046
rs2524198	cg20795372	-0.115896	-5.04672	0.00014468	0.0495046
rs2524197	cg20795372	-0.115896	-5.04672	0.00014468	0.0495046
1kg_6_30530611	cg20795372	-0.115896	-5.04672	0.00014468	0.0495046
rs2844729	cg20795372	-0.115896	-5.04672	0.00014468	0.0495046
rs3134996	cg01745539	0.246535	5.0421	0.000145979	0.0499149
seq-t1d-1-197097565-T-C	cg16010809	-0.524376	-5.04106	0.000146274	0.0499813
