# Supplementary material for: The methylome of the celiac intestinal epithelium harbours genotype-independent alterations in the HLA region
Source: Sci Rep. 2019 Feb 4;9:1298. doi: 10.1038/s41598-018-37746-6 (PMC6362130; doi:10.1038/s41598-018-37746-6)
Supplement: Supplementary file 7 — Supplementary Table S7 [file 41598_2018_37746_MOESM7_ESM.xlsx]

## Sheet: Epithelial cells
Table S6. CD-associated SNPs participating to cell type-specific mQTLs
SNP	CHR	BP	CPG	P	Closest gene
rs10752747	1	2524915	cg21209485	2.86e-05	MMEL1
imm_1_2515525	1	2525665	cg21209485	8.52e-08	MMEL1
imm_1_2516606	1	2526746	cg21209485	8.52e-08	MMEL1
rs3748816	1	2526746	cg21209485	8.52e-08	MMEL1
imm_1_2517993	1	2528133	cg21209485	2.86e-05	MMEL1
imm_1_2518542	1	2528682	cg21209485	2.86e-05	MMEL1
imm_1_2519052	1	2529192	cg21209485	2.86e-05	MMEL1
imm_1_2519297	1	2529437	cg21209485	8.52e-08	MMEL1
imm_1_2522484	1	2532624	cg21209485	2.86e-05	MMEL1
imm_1_2522759	1	2532899	cg21209485	2.86e-05	MMEL1
imm_1_2523110	1	2533250	cg21209485	2.86e-05	MMEL1
imm_1_2523412	1	2533552	cg21209485	2.86e-05	MMEL1
imm_1_2523947	1	2534087	cg21209485	2.86e-05	MMEL1
imm_1_2553856	1	2563996	cg21162779	3.52e-05	RP13-436F16.1
imm_1_25165671	1	25293084	cg23273869	4.6e-05	RP11-84D1.2
imm_1_25165788	1	25293201	cg23273869	4.6e-05	RP11-84D1.2
imm_1_25165943	1	25293356	cg23273869	4.6e-05	RP11-84D1.2
imm_1_25166528	1	25293941	cg23273869	4.6e-05	RP11-84D1.2
imm_1_25166782	1	25294195	cg23273869	4.6e-05	RP11-84D1.2
rs10903118	1	25294878	cg23273869	4.6e-05	RP11-84D1.2
imm_1_25168167	1	25295580	cg23273869	4.6e-05	RP11-84D1.2
imm_1_25169065	1	25296478	cg23273869	4.6e-05	RP11-84D1.2
imm_1_25171991	1	25299404	cg23273869	4.6e-05	RP11-84D1.2
imm_1_25172629	1	25300042	cg23273869	4.6e-05	RP11-84D1.2
imm_1_25173128	1	25300541	cg23273869	4.6e-05	RP11-84D1.2
imm_1_25173219	1	25300632	cg23273869	4.6e-05	RP11-84D1.2
imm_1_25174456	1	25301869	cg23273869	4.6e-05	RP11-84D1.2
imm_1_181816380	1	183549757	cg09173681	1.8e-05	NCF2
imm_3_46036222	3	46061218	cg12691230	0.000109992	XCR1
imm_3_46036308	3	46061304	cg12691230	0.000109992	XCR1
imm_3_46036844	3	46061840	cg12691230	0.000109992	XCR1
imm_3_46037001	3	46061997	cg12691230	0.000109992	XCR1
imm_3_46043839	3	46068835	cg12691230	0.000109992	XCR1
imm_3_46044577	3	46069573	cg12691230	0.000109992	XCR1
imm_3_46386546	3	46411542	cg22984586	0.00010732	RP11-24F11.2
imm_3_46424395	3	46449391	cg10952220	6.89e-05	CCRL2
imm_3_46425301	3	46450297	cg10952220	6.89e-05	CCRL2
imm_3_46502145	3	46527141	cg11798489	6.39e-08	LTF
imm_3_46503118	3	46528114	cg11798489	6.39e-08	LTF
imm_3_46503344	3	46528340	cg11798489	6.39e-08	LTF
imm_3_46505462	3	46530458	cg11798489	6.39e-08	LTF
imm_3_46507216	3	46532212	cg11798489	6.39e-08	LTF
imm_3_46507745	3	46532741	cg11798489	6.39e-08	LTF
imm_4_123516092	4	123296642	cg00257303	4.66e-08	ADA1
rs2070850	11	46741495	cg09004691	4.91e-06	F2
rs3136457	11	46746258	cg09004691	4.91e-06	F2
rs11636774	15	45317915	cg18640509	4.85e-12	SORD

## Sheet: Immune cells
Table S6. CD-associated SNPs participating to cell type-specific mQTLs
SNP	CHR	BP	CPG	P	Closest gene
rs10752747	1	2524915	cg21209485	1.83e-05	MMEL1
imm_1_2515525	1	2525665	cg21209485	1.54e-07	MMEL1
imm_1_2516606	1	2526746	cg21209485	1.54e-07	MMEL1
rs3748816	1	2526746	cg21209485	1.54e-07	MMEL1
imm_1_2517993	1	2528133	cg21209485	1.83e-05	MMEL1
imm_1_2518542	1	2528682	cg21209485	1.83e-05	MMEL1
imm_1_2519052	1	2529192	cg21209485	1.83e-05	MMEL1
imm_1_2519297	1	2529437	cg21209485	1.54e-07	MMEL1
imm_1_2522484	1	2532624	cg21209485	1.83e-05	MMEL1
imm_1_2522759	1	2532899	cg21209485	1.83e-05	MMEL1
imm_1_2523110	1	2533250	cg21209485	1.83e-05	MMEL1
imm_1_2523412	1	2533552	cg21209485	1.83e-05	MMEL1
imm_1_2523947	1	2534087	cg21209485	1.83e-05	MMEL1
imm_2_61058103	2	61204599	cg09606208	1.75e-09	PUS10
imm_10_80702538	10	81032532	cg06259934	6.81e-05	ZMIZ1
imm_10_80704919	10	81034913	cg06259934	8.89e-05	ZMIZ1
imm_10_80707235	10	81037229	cg06259934	8.89e-05	ZMIZ1
